# Supplementary material for: Analysis of the Transcriptome Provides Insights into the Photosynthate of Maize Response to Salt Stress by 5-Aminolevulinic Acid
Source: Int J Mol Sci. 2025 Jan 17;26(2):786. doi: 10.3390/ijms26020786 (PMC11765576; doi:10.3390/ijms26020786)
Supplement: Supplementary file 1 [file ijms-26-00786-s001.zip › Supplementary Table.xlsx]

## Sheet: S1
Table S1. The overall analysis of sequencing data.
Sample	Raw Reads	Raw Bases	Clean Reads	Clean Bases	Valid Ratio(%)	Q20%	Q30%	GC content%	Mapped reads
CK1	47273460	7.14G	46650466	6.99G	98.6821	97.45	95.33	52.61	41525707(89.01%)
CK2	60150886	9.08G	59248804	8.86G	98.5003	97.38	95.22	53.21	51396505(86.75%)
CK3	40975968	6.19G	40343206	6.01G	98.4558	97.44	95.33	53.22	35698770(88.49%)
SS1	44779558	6.76G	44163116	6.60G	98.6234	97.42	95.28	52.53	39337491(89.07%)
SS2	42988324	6.49G	42345032	6.32G	98.5036	97.36	95.16	52.9	37380832(88.28%)
SS3	44310792	6.69G	43755900	6.53G	98.7477	97.45	95.34	52.6	38339525(87.62%)
ALA+SS1	46152006	6.97G	45457048	6.80G	98.4942	97.26	94.98	52.24	40351489(88.77%)
ALA+SS2	47605458	7.19G	46868318	7.00G	98.4516	97.41	95.29	52.42	41756303(89.09%)
ALA+SS3	45719024	6.90G	45088998	6.75G	98.622	97.45	95.33	52.4	40297178(89.37%)

## Sheet: S2
Table S2. Details of DEGs levels in the SS_vs_CK comparison.
Gene ID	FC(SS/CK)	Log2FC(SS/CK)	Pvalue	Padjust	Significant	Regulate	GO ID	GO Term	KO ID	KO Name	Pathway ID	Pathway Definition	NR Hit-name	NR Description
Zm00001eb000010	0.213	-2.22939	6.59562949517E-89	1.28650620968E-87	yes	down	GO:0032502;GO:0006355;GO:0006353;GO:0009507;GO:000369	BP:developmental process;BP:regulation of transcription, DNA-templated;BP:DNA-templated transcription, termination;CC:chloroplast;MF:double-stranded DNA binding;	K15032	MTERFD	------	------	XP_020400304.1	uncharacterized protein LOC103644366 [Zea mays]
Zm00001eb000160	0.355	-1.49267	0.00793660642095	0.0135133631951	yes	down	------	------	------	------	------	------	XP_020402672.1	uncharacterized protein LOC109943581 [Zea mays]
Zm00001eb000190	0.12	-3.06369	4.82823109942E-31	3.27493908166E-30	yes	down	GO:0030488;GO:0032259;GO:0006396;GO:0016423;GO:0008173;GO:0016740;GO:0003723;GO:000816	BP:tRNA methylation;BP:methylation;BP:RNA processing;MF:tRN;MF:RNA methyltransferase activity;MF:transferase activity;MF:RNA binding;MF:methyltransferase activity;	K15333	TRM3, TARBP1	------	------	NP_001336929.1	uncharacterized protein LOC100278565 [Zea mays]
Zm00001eb000240	0.037	-4.74461	8.23505905675E-20	3.90435044633E-19	yes	down	GO:0008643;GO:0015749;GO:0055085;GO:0016021;GO:0016020;GO:0015293;GO:0022857;GO:0015145;GO:001514	BP:carbohydrate transport;BP:monosaccharide transport;BP:transmembrane transport;CC:integral component of membrane;CC:membrane;MF:symporter activity;MF:transmembrane transporter activity;MF:monosaccharide transmembrane transporter activity;MF:carbohydrate transmembrane transporter activity;	K24193	STP	------	------	NP_001149551.1	hexose carrier protein HEX6 [Zea mays]
Zm00001eb000270	2.44	1.28717	1.11671860588E-9	3.37863273044E-9	yes	up	GO:0006412;GO:0015934;GO:1990904;GO:0005840;GO:000373	BP:translation;CC:large ribosomal subunit;CC:ribonucleoprotein complex;CC:ribosome;MF:structural constituent of ribosome;	K02916	RP-L35, MRPL35, rpmI	map03010	Ribosome	ONL92518.1	50S ribosomal protein L35 [Zea mays]
Zm00001eb000450	0.002	-9.17372	9.52136973027E-6	2.18667067426E-5	yes	down	------	------	------	------	------	------	NP_001152193.1	cortical cell-delineating protein precursor [Zea mays]
Zm00001eb000480	2.44	1.28716	9.30452360192E-109	2.35375754765E-107	yes	up	GO:0006614;GO:0045047;GO:0006605;GO:0006886;GO:0005785;GO:0016020;GO:0005789;GO:0000166;GO:0005047;GO:0003924;GO:000552	BP:SRP-dependent cotranslational protein targeting to membrane;BP:protein targeting to ER;BP:protein targeting;BP:intracellular protein transport;CC:signal recognition particle receptor complex;CC:membrane;CC:endoplasmic reticulum membrane;MF:nucleotide binding;MF:signal recognition particle binding;MF:GTPase activity;MF:GTP binding;	K13431	SRPR	map03060	Protein export	NP_001130574.1	signal recognition particle receptor homolog 1 [Zea mays]
Zm00001eb000500	0.41	-1.28495	0.0283742247103	0.0442857545055	yes	down	------	------	------	------	------	------	XP_008649822.1	uncharacterized protein LOC103630546 [Zea mays]
Zm00001eb000510	0.081	-3.61727	3.86113303172E-91	7.75250710537E-90	yes	down	GO:1902476;GO:0042548;GO:0016021;GO:0016020;GO:0005247;GO:000525	BP:chloride transmembrane transport;BP:regulation of photosynthesis, light reaction;CC:integral component of membrane;CC:membrane;MF:voltage-gated chloride channel activity;MF:chloride channel activity;	K08994	yneE, BEST	------	------	NP_001358650.1	uncharacterized protein LOC100275685 [Zea mays]
Zm00001eb000540	0.266	-1.90903	0.00120471677183	0.00226684762781	yes	down	GO:0009553;GO:0070192;GO:0009554;GO:0042138;GO:0048236;GO:0009556;GO:000563	BP:embryo sac development;BP:chromosome organization involved in meiotic cell cycle;BP:megasporogenesis;BP:meiotic DNA double-strand break formation;BP:plant-type sporogenesis;BP:microsporogenesis;CC:nucleus;	------	------	------	------	XP_008649842.1	protein PAIR1 [Zea mays]
Zm00001eb000550	0.172	-2.53535	1.03129145499E-51	1.1131744457E-50	yes	down	GO:0009734;GO:0009867;GO:0031146;GO:0016567;GO:0006511;GO:0005737;GO:0005634;GO:009760	BP:auxin-activated signaling pathway;BP:jasmonic acid mediated signaling pathway;BP:SCF-dependent proteasomal ubiquitin-dependent protein catabolic process;BP:protein ubiquitination;BP:ubiquitin-dependent protein catabolic process;CC:cytoplasm;CC:nucleus;MF:cullin family protein binding;	------	------	------	------	XP_008675151.1	uncharacterized protein LOC100281615 isoform X1 [Zea mays]
Zm00001eb000560	0.078	-3.67272	0.0271782692596	0.0425417034827	yes	down	GO:0055085;GO:0016021;GO:0016020;GO:0140359;GO:0000166;GO:000552	BP:transmembrane transport;CC:integral component of membrane;CC:membrane;MF:ABC-type transmembrane transporter activity;MF:nucleotide binding;MF:ATP binding;	K08711	PDR, CDR1	map02010	ABC transporters	ONM29558.1	hypothetical protein ZEAMMB73_Zm00001d039633 [Zea mays]
Zm00001eb000570	0.093	-3.42144	1.15731690474E-12	4.10131855948E-12	yes	down	GO:1902600;GO:0034220;GO:0051453;GO:0016021;GO:0016020;GO:0005886;GO:0005215;GO:0000166;GO:0016887;GO:0015662;GO:0008553;GO:000552	BP:hydrogen ion transmembrane transport;BP:ion transmembrane transport;BP:regulation of intracellular pH;CC:integral component of membrane;CC:membrane;CC:plasma membrane;MF:transporter activity;MF:nucleotide binding;MF:ATPase activity;MF:ATPase activity, coupled to transmembrane movement of ions, phosphorylative mechanism;MF:hydrogen-exporting ATPase activity, phosphorylative mechanism;MF:ATP bin…	K01535	PMA1, PMA2	map00190	Oxidative phosphorylation	XP_008649859.1	ATPase 9, plasma membrane-type isoform X2 [Zea mays]
Zm00001eb000700	0.215	-2.22092	2.44781132234E-36	1.89847538323E-35	yes	down	GO:0005829;GO:0042788;GO:000585	CC:cytosol;CC:polysomal ribosome;CC:nascent polypeptide-associated complex;	K01527	EGD1, BTF3	------	------	NP_001333727.1	Basic transcription factor 3 [Zea mays]
Zm00001eb000720	0.253	-1.98091	2.17939976232E-6	5.26237708987E-6	yes	down	GO:1902600;GO:0006811;GO:0016021;GO:001602	BP:hydrogen ion transmembrane transport;BP:ion transport;CC:integral component of membrane;CC:membrane;	------	------	------	------	XP_008649946.1	chloroplast envelope membrane protein [Zea mays]
Zm00001eb000740	0.071	-3.80707	3.23002049433E-135	1.1093343114E-133	yes	down	GO:0000413;GO:0016853;GO:000375	BP:protein peptidyl-prolyl isomerization;MF:isomerase activity;MF:peptidyl-prolyl cis-trans isomerase activity;	K03768	PPIB, ppiB	------	------	NP_001132234.1	putative peptidyl-prolyl cis-trans isomerase family protein [Zea mays]
Zm00001eb000750	0.044	-4.50402	3.60900287327E-184	1.98508985627E-182	yes	down	GO:1902600;GO:0006811;GO:0016021;GO:001602	BP:hydrogen ion transmembrane transport;BP:ion transport;CC:integral component of membrane;CC:membrane;	------	------	------	------	ONL92777.1	CemA-like proton extrusion protein-related [Zea mays]
Zm00001eb000760	0.113	-3.14084	1.50585115388E-52	1.65655166016E-51	yes	down	GO:0000413;GO:0009904;GO:0009903;GO:0005829;GO:0016853;GO:000375	BP:protein peptidyl-prolyl isomerization;BP:chloroplast accumulation movement;BP:chloroplast avoidance movement;CC:cytosol;MF:isomerase activity;MF:peptidyl-prolyl cis-trans isomerase activity;	------	------	------	------	NP_001385756.1	Protein WEAK CHLOROPLAST MOVEMENT UNDER BLUE LIGHT 1 [Zea mays]
Zm00001eb000770	2.956	1.56379	1.63394512779E-74	2.61942113396E-73	yes	up	GO:0016021;GO:001602	CC:integral component of membrane;CC:membrane;	------	------	------	------	NP_001143634.2	uncharacterized protein LOC100276353 precursor [Zea mays]
Zm00001eb000790	5.112	2.354	9.42497550731E-36	7.20473633562E-35	yes	up	------	------	------	------	------	------	NP_001339898.1	peptidoglycan-binding LysM domain-containing protein [Zea mays]
Zm00001eb000800	0.293	-1.77226	3.20305670215E-48	3.23028324665E-47	yes	down	GO:0043967;GO:0043044;GO:0006357;GO:0035267;GO:0016514;GO:000368	BP:histone H4 acetylation;BP:ATP-dependent chromatin remodeling;BP:regulation of transcription from RNA polymerase II promoter;CC:NuA4 histone acetyltransferase complex;CC:SWI/SNF complex;MF:chromatin binding;	K11340	ACTL6A, INO80K	------	------	NP_001339899.1	Actin-related protein 4 [Zea mays]
Zm00001eb000820	2.889	1.53051	9.91664849558E-46	9.50673828397E-45	yes	up	GO:0006306;GO:0090116;GO:0032259;GO:0005634;GO:0003886;GO:0016740;GO:0005515;GO:000816	BP:DNA methylation;BP:C-5 methylation of cytosine;BP:methylation;CC:nucleus;MF:DN;MF:transferase activity;MF:protein binding;MF:methyltransferase activity;	------	------	------	------	XP_008677397.1	DNA cytosine methyltransferase Zmet 3 isoform X1 [Zea mays]
Zm00001eb000850	0.023	-5.44398	1.07720573779E-72	1.67908420974E-71	yes	down	GO:000686	BP:lipid transport;	------	------	------	------	ACN29306.1	unknown [Zea mays]
Zm00001eb000870	2.142	1.09874	2.84799784365E-42	2.5285007448E-41	yes	up	GO:0016192;GO:0006886;GO:0030131;GO:0016593;GO:1990269;GO:0005515;GO:0003677;GO:004687	BP:vesicle-mediated transport;BP:intracellular protein transport;CC:clathrin adaptor complex;CC:Cdc73/Paf1 complex;MF:RNA polymerase II C-terminal domain phosphoserine binding;MF:protein binding;MF:DNA binding;MF:metal ion binding;	------	------	------	------	XP_020400489.1	uncharacterized protein LOC103630728 isoform X2 [Zea mays]
Zm00001eb000900	8.504	3.08816	0.000392691999843	0.0007772091197	yes	up	GO:0016021;GO:001602	CC:integral component of membrane;CC:membrane;	------	------	------	------	ACR36440.1	unknown [Zea mays]
Zm00001eb000910	0.356	-1.4918	6.56508496171E-10	2.0123488782E-9	yes	down	GO:0006413;GO:0005634;GO:0003723;GO:000374	BP:translational initiation;CC:nucleus;MF:RNA binding;MF:translation initiation factor activity;	K15025	EIF1AD	------	------	NP_001149105.1	RNA binding protein [Zea mays]
Zm00001eb000930	13.459	3.7505	2.41384147916E-20	1.16696778161E-19	yes	up	GO:0016021;GO:0016887;GO:000552	CC:integral component of membrane;MF:ATPase activity;MF:ATP binding;	------	------	------	------	NP_001150338.1	ATP binding protein [Zea mays]
Zm00001eb000940	18.191	4.18516	1.14153016229E-13	4.24005356012E-13	yes	up	GO:0016021;GO:0016887;GO:000552	CC:integral component of membrane;MF:ATPase activity;MF:ATP binding;	------	------	------	------	NP_001150338.1	ATP binding protein [Zea mays]
Zm00001eb000950	0.221	-2.17851	3.60997899835E-9	1.05635667551E-8	yes	down	GO:0015031;GO:0007005;GO:0005743;GO:0005739;GO:004687	BP:protein transport;BP:mitochondrion organization;CC:mitochondrial inner membrane;CC:mitochondrion;MF:metal ion binding;	K17777	TIM9	------	------	PUZ38580.1	hypothetical protein GQ55_9G208200 [Panicum hallii var. hallii]
Zm00001eb000970	3.498	1.80657	3.16242736161E-13	1.14515846143E-12	yes	up	GO:0015689;GO:0016020;GO:0016021;GO:001509	BP:molybdate ion transport;CC:membrane;CC:integral component of membrane;MF:molybdate ion transmembrane transporter activity;	K24175	MFSD5	------	------	ONL92907.1	Major facilitator superfamily protein [Zea mays]
Zm00001eb000980	6.272	2.64888	1.8139616302E-36	1.41183156211E-35	yes	up	GO:0030150;GO:0055085;GO:0016021;GO:0016020;GO:0031305;GO:0005743;GO:0005744;GO:0022857;GO:000832	BP:protein import into mitochondrial matrix;BP:transmembrane transport;CC:integral component of membrane;CC:membrane;CC:integral component of mitochondrial inner membrane;CC:mitochondrial inner membrane;CC:mitochondrial inner membrane presequence translocase complex;MF:transmembrane transporter activity;MF:protein transmembrane transporter activity;	K17794	TIM23	------	------	XP_008650049.1	mitochondrial import inner membrane translocase subunit TIM23-2 [Zea mays]
Zm00001eb001010	2.461	1.2994	2.81152368949E-6	6.72984311569E-6	yes	up	GO:0015711;GO:0071705;GO:0015748;GO:0055085;GO:0016021;GO:001602	BP:organic anion transport;BP:nitrogen compound transport;BP:organophosphate ester transport;BP:transmembrane transport;CC:integral component of membrane;CC:membrane;	------	------	------	------	NP_001310474.1	uncharacterized protein LOC100501901 precursor [Zea mays]
Zm00001eb001020	0.348	-1.52334	5.20703018597E-23	2.77013619973E-22	yes	down	GO:0003723;GO:000551	MF:RNA binding;MF:protein binding;	------	------	------	------	XP_008650098.1	pentatricopeptide repeat-containing protein At3g53170 [Zea mays]
Zm00001eb001050	0.433	-1.20767	1.4740166117E-7	3.88774250919E-7	yes	down	GO:0006725;GO:0009443;GO:0042816;GO:0008615;GO:1901615;GO:0004733;GO:0010181;GO:001649	BP:cellular aromatic compound metabolic process;BP:pyridoxal 5'-phosphate salvage;BP:vitamin B6 metabolic process;BP:pyridoxine biosynthetic process;BP:organic hydroxy compound metabolic process;MF:pyridoxamine-phosphate oxidase activity;MF:FMN binding;MF:oxidoreductase activity;	K00275	pdxH, PNPO	map00750;map01240	Vitamin B6 metabolism;Biosynthesis of cofactors	NP_001144884.2	Pyridoxine/pyridoxamine 5'-phosphate oxidase 2 [Zea mays]
Zm00001eb001060	11.415	3.51283	1.43006036563E-36	1.11606124539E-35	yes	up	GO:005511	BP:oxidation-reduction process;	K11153	RDH12	map01240	Biosynthesis of cofactors	NP_001152242.1	retinol dehydrogenase 12 [Zea mays]
Zm00001eb001070	0.417	-1.26177	3.40695314162E-10	1.06361246713E-9	yes	down	GO:0032979;GO:0051205;GO:0090150;GO:0033617;GO:0016021;GO:0016020;GO:0031305;GO:0005743;GO:003297	BP:protein insertion into mitochondrial membrane from inner side;BP:protein insertion into membrane;BP:establishment of protein localization to membrane;BP:mitochondrial respiratory chain complex IV assembly;CC:integral component of membrane;CC:membrane;CC:integral component of mitochondrial inner membrane;CC:mitochondrial inner membrane;MF:membrane insertase activity;	K03217	yidC, spoIIIJ, OXA1, ccfA	map03060	Protein export	XP_020400507.2	mitochondrial inner membrane protein OXA1-like [Zea mays]
Zm00001eb001080	9.347	3.22458	6.17445138555E-20	2.93900610381E-19	yes	up	GO:0006508;GO:0016021;GO:000425	BP:proteolysis;CC:integral component of membrane;MF:serine-type endopeptidase activity;	------	------	------	------	NP_001149879.1	membrane protein [Zea mays]
Zm00001eb001120	0.331	-1.5939	8.31594868319E-19	3.80748714068E-18	yes	down	GO:000551	MF:protein binding;	------	------	------	------	NP_001152537.2	ATPP2-A13 [Zea mays]
Zm00001eb001130	2.139	1.09692	2.1699150486E-19	1.01486562755E-18	yes	up	GO:000551	MF:protein binding;	------	------	------	------	XP_008668611.1	uncharacterized protein LOC100274439 isoform X1 [Zea mays]
Zm00001eb001140	0.01	-6.66475	1.48044462006E-42	1.32130947874E-41	yes	down	GO:0008652;GO:0019684;GO:0019877;GO:0009089;GO:0009085;GO:0009570;GO:0008839;GO:001649	BP:cellular amino acid biosynthetic process;BP:photosynthesis, light reaction;BP:diaminopimelate biosynthetic process;BP:lysine biosynthetic process via diaminopimelate;BP:lysine biosynthetic process;CC:chloroplast stroma;MF:4-hydroxy-tetrahydrodipicolinate reductase;MF:oxidoreductase activity;	K16908	CRR1	------	------	NP_001150974.1	Dihydrodipicolinate reductase-like protein CRR1, chloroplastic [Zea mays]
Zm00001eb001160	0.12	-3.05372	5.91682858098E-23	3.14483491701E-22	yes	down	------	------	------	------	------	------	XP_008650123.1	vacuolar protein 8 [Zea mays]
Zm00001eb001180	0.322	-1.63644	1.97348955902E-23	1.06449055455E-22	yes	down	GO:0071704;GO:0009231;GO:0055114;GO:0009536;GO:0009570;GO:0009507;GO:0016787;GO:0003824;GO:0008270;GO:0008835;GO:004687	BP:organic substance metabolic process;BP:riboflavin biosynthetic process;BP:oxidation-reduction process;CC:plastid;CC:chloroplast stroma;CC:chloroplast;MF:hydrolase activity;MF:catalytic activity;MF:zinc ion binding;MF:diaminohydroxyphosphoribosylaminopyrimidine deaminase activity;MF:metal ion binding;	K11752	ribD	map00740;map01240	Riboflavin metabolism;Biosynthesis of cofactors	XP_023157702.1	riboflavin biosynthesis protein PYRD, chloroplastic isoform X1 [Zea mays]
Zm00001eb001280	7.396	2.88676	1.6456772817E-7	4.31947034575E-7	yes	up	GO:0016021;GO:001602	CC:integral component of membrane;CC:membrane;	------	------	------	------	NP_001150468.2	lysM domain containing protein [Zea mays]
Zm00001eb001440	0.09	-3.4792	5.38645768706E-5	0.000115942704184	yes	down	GO:000551	MF:protein binding;	------	------	------	------	NP_001167893.1	uncharacterized protein LOC100381604 [Zea mays]
Zm00001eb001530	0.017	-5.85732	1.35939542415E-47	1.35195571244E-46	yes	down	GO:0050896;GO:0030001;GO:004687	BP:response to stimulus;BP:metal ion transport;MF:metal ion binding;	------	------	------	------	NP_001355870.1	Heavy metal-associated isoprenylated plant protein 30 [Zea mays]
Zm00001eb001570	2.572	1.36282	5.6924122488E-47	5.58198567239E-46	yes	up	GO:0030422;GO:0090305;GO:0007275;GO:0009880;GO:0009616;GO:2000034;GO:0006364;GO:0048317;GO:0031047;GO:0010228;GO:0035279;GO:0090502;GO:0000911;GO:0090501;GO:0010267;GO:0016075;GO:0035194;GO:0035196;GO:0010599;GO:0006396;GO:0010445;GO:0005737;GO:0005634;GO:0003676;GO:0003677;GO:0004525;GO:0000166;GO:0046872;GO:0005524;GO:0004386;GO:0016891;GO:0004518;GO:0004519;GO:0003725;GO:0003723;GO:000551	BP:production of siRNA involved in RNA interference;BP:nucleic acid phosphodiester bond hydrolysis;BP:multicellular organism development;BP:embryonic pattern specification;BP:virus induced gene silencing;BP:regulation of seed maturation;BP:rRNA processing;BP:seed morphogenesis;BP:gene silencing by RNA;BP:vegetative to reproductive phase transition of meristem;BP:mRNA cleavage involved in gene sil…	K11592	DICER1, DCR1	------	------	XP_020393204.1	uncharacterized protein LOC100381417 isoform X1 [Zea mays]
Zm00001eb001590	2.84	1.50581	6.088072996E-20	2.89837094779E-19	yes	up	GO:0006468;GO:0018105;GO:0000422;GO:0061709;GO:0006914;GO:0016310;GO:0000045;GO:0044805;GO:0042594;GO:0034727;GO:0005737;GO:0005776;GO:0034045;GO:0000166;GO:0016301;GO:0004674;GO:0016740;GO:0004672;GO:000552	BP:protein phosphorylation;BP:peptidyl-serine phosphorylation;BP:mitophagy;BP:reticulophagy;BP:autophagy;BP:phosphorylation;BP:autophagosome assembly;BP:late nucleophagy;BP:response to starvation;BP:piecemeal microautophagy of nucleus;CC:cytoplasm;CC:autophagosome;CC:pre-autophagosomal structure membrane;MF:nucleotide binding;MF:kinase activity;MF:protein serine/threonine kinase activity;MF:trans…	------	------	------	------	CAD6209300.1	unnamed protein product [Miscanthus lutarioriparius]
Zm00001eb001640	0.108	-3.2145	5.92955761243E-103	1.39092694582E-101	yes	down	GO:0006412;GO:0000027;GO:0015934;GO:0005840;GO:0022625;GO:1990904;GO:0070180;GO:0019843;GO:0003735;GO:000372	BP:translation;BP:ribosomal large subunit assembly;CC:large ribosomal subunit;CC:ribosome;CC:cytosolic large ribosomal subunit;CC:ribonucleoprotein complex;MF:large ribosomal subunit rRNA binding;MF:rRNA binding;MF:structural constituent of ribosome;MF:RNA binding;	K02867	RP-L11, MRPL11, rplK	map03010	Ribosome	NP_001151539.1	50S ribosomal protein L11, chloroplastic-like [Zea mays]
Zm00001eb001650	0.03	-5.05719	2.79775749715E-194	1.66658118793E-192	yes	down	GO:0015979;GO:0009523;GO:0019898;GO:0009654;GO:000550	BP:photosynthesis;CC:photosystem II;CC:extrinsic component of membrane;CC:photosystem II oxygen evolving complex;MF:calcium ion binding;	K02717	psbP	map00195	Photosynthesis	NP_001147590.1	chloroplast oxygen-evolving complex/thylakoid lumenal 25.6kDa protein [Zea mays]
Zm00001eb001670	2.094	1.06604	5.86964649222E-8	1.59200160669E-7	yes	up	GO:0006355;GO:0006357;GO:0045944;GO:0006351;GO:0005634;GO:0043565;GO:0003700;GO:0008134;GO:0000977;GO:0003677;GO:0000976;GO:0046983;GO:0000978;GO:000098	BP:regulation of transcription, DNA-templated;BP:regulation of transcription from RNA polymerase II promoter;BP:positive regulation of transcription from RNA polymerase II promoter;BP:transcription, DNA-templated;CC:nucleus;MF:sequence-specific DNA binding;MF:transcription factor activity, sequence-specific DNA binding;MF:transcription factor binding;MF:RNA polymerase II regulatory region sequenc…	------	------	------	------	XP_008672798.1	uncharacterized protein LOC100279630 isoform X1 [Zea mays]
Zm00001eb001700	0.319	-1.6471	1.50650738886E-8	4.23859286124E-8	yes	down	GO:0016021;GO:0003723;GO:000367	CC:integral component of membrane;MF:RNA binding;MF:nucleic acid binding;	------	------	------	------	NP_001151236.1	RNA binding protein [Zea mays]
Zm00001eb001720	0.427	-1.22721	0.0146995365864	0.0240103023364	yes	down	GO:0010214;GO:0010089;GO:0010192;GO:0080112;GO:0080001;GO:0006355;GO:0006357;GO:0045892;GO:2000652;GO:0005634;GO:0000790;GO:0000976;GO:0003677;GO:0000978;GO:000098	BP:seed coat development;BP:xylem development;BP:mucilage biosynthetic process;BP:seed growth;BP:mucilage extrusion from seed coat;BP:regulation of transcription, DNA-templated;BP:regulation of transcription from RNA polymerase II promoter;BP:negative regulation of transcription, DNA-templated;BP:regulation of secondary cell wall biogenesis;CC:nucleus;CC:nuclear chromatin;MF:transcription regulat…	------	------	------	------	NP_001150419.1	homeobox protein HD1 [Zea mays]
Zm00001eb001760	2.173	1.11936	4.1172712039E-11	1.3499496495E-10	yes	up	GO:0016021;GO:0016020;GO:001678	CC:integral component of membrane;CC:membrane;MF:hydrolase activity;	------	------	------	------	NP_001136773.1	hydrolase [Zea mays]
Zm00001eb001770	0.225	-2.15393	2.15426340795E-36	1.67306494371E-35	yes	down	GO:0006355;GO:0006357;GO:0005634;GO:0000790;GO:0003677;GO:0000978;GO:000098	BP:regulation of transcription, DNA-templated;BP:regulation of transcription from RNA polymerase II promoter;CC:nucleus;CC:nuclear chromatin;MF:DNA binding;MF:RNA polymerase II core promoter proximal region sequence-specific DNA binding;MF:RNA polymerase II transcription factor activity, sequence-specific DNA binding;	------	------	------	------	NP_001355027.1	Homeobox protein BEL1 homolog [Zea mays]
Zm00001eb001810	2.597	1.37681	3.58706409298E-41	3.10403207467E-40	yes	up	GO:0016310;GO:0016020;GO:0016021;GO:001630	BP:phosphorylation;CC:membrane;CC:integral component of membrane;MF:kinase activity;	------	------	------	------	NP_001151098.1	uncharacterized protein LOC100272871 precursor [Zea mays]
Zm00001eb001840	0.089	-3.48891	2.57010103799E-236	2.2293879457E-234	yes	down	GO:0005975;GO:0000027;GO:0006412;GO:0009941;GO:0005840;GO:0009570;GO:1990904;GO:0022626;GO:0016829;GO:0004650;GO:0003735;GO:0003723;GO:000372	BP:carbohydrate metabolic process;BP:ribosomal large subunit assembly;BP:translation;CC:chloroplast envelope;CC:ribosome;CC:chloroplast stroma;CC:ribonucleoprotein complex;CC:cytosolic ribosome;MF:lyase activity;MF:polygalacturonase activity;MF:structural constituent of ribosome;MF:RNA binding;MF:mRNA binding;	K02931	RP-L5, MRPL5, rplE	map03010	Ribosome	ACN31662.1	unknown [Zea mays]
Zm00001eb001850	4.232	2.08123	2.02073819248E-11	6.73001217754E-11	yes	up	GO:0016119;GO:0016117;GO:0016123;GO:0031969;GO:0005789;GO:0016021;GO:0016829;GO:0009924;GO:0005506;GO:1990465;GO:001649	BP:carotene metabolic process;BP:carotenoid biosynthetic process;BP:xanthophyll biosynthetic process;CC:chloroplast membrane;CC:endoplasmic reticulum membrane;CC:integral component of membrane;MF:lyase activity;MF:octadecanal decarbonylase activity;MF:iron ion binding;MF:aldehyde oxygenas;MF:oxidoreductase activity;	K15746	crtZ	map00906	Carotenoid biosynthesis	XP_008650403.1	beta-carotene 3-hydroxylase, chloroplastic [Zea mays]
Zm00001eb001900	2.443	1.2886	4.57055122809E-26	2.69465435033E-25	yes	up	GO:0010960;GO:0016021;GO:004323	BP:magnesium ion homeostasis;CC:integral component of membrane;CC:intracellular membrane-bounded organelle;	K16302	CNNM	------	------	NP_001347593.1	DUF21 domain-containing protein [Zea mays]
Zm00001eb001910	0.126	-2.994	1.27301257995E-26	7.6226772045E-26	yes	down	GO:0000226;GO:005128	BP:microtubule cytoskeleton organization;MF:NAD binding;	------	------	------	------	NP_001151564.1	angustifolia [Zea mays]
Zm00001eb001930	21.266	4.41047	7.5940163656E-134	2.57121931473E-132	yes	up	GO:0016021;GO:004687	CC:integral component of membrane;MF:metal ion binding;	------	------	------	------	ACN27808.1	unknown [Zea mays]
Zm00001eb001950	0.028	-5.16325	2.13794250919E-82	3.79620317403E-81	yes	down	GO:0009535;GO:0009579;GO:0016021;GO:001602	CC:chloroplast thylakoid membrane;CC:thylakoid;CC:integral component of membrane;CC:membrane;	------	------	------	------	NP_001141354.1	Threonine endopeptidase [Zea mays]
Zm00001eb002020	0.165	-2.6018	2.14084982568E-19	1.00192469755E-18	yes	down	GO:000551	MF:protein binding;	------	------	------	------	XP_008650417.1	RB1-inducible coiled-coil protein 1 isoform X1 [Zea mays]
Zm00001eb002030	6.156	2.62193	4.44900017386E-9	1.29606019675E-8	yes	up	GO:0006468;GO:0016310;GO:0016021;GO:0016020;GO:0016301;GO:0005515;GO:0004672;GO:000552	BP:protein phosphorylation;BP:phosphorylation;CC:integral component of membrane;CC:membrane;MF:kinase activity;MF:protein binding;MF:protein kinase activity;MF:ATP binding;	------	------	------	------	XP_008650433.1	probable LRR receptor-like serine/threonine-protein kinase At1g12460 [Zea mays]
Zm00001eb002040	2.401	1.26376	7.90525745706E-18	3.48871429614E-17	yes	up	GO:0071805;GO:1902600;GO:0006812;GO:0055085;GO:0009941;GO:0016021;GO:0016020;GO:0015299;GO:001538	BP:potassium ion transmembrane transport;BP:hydrogen ion transmembrane transport;BP:cation transport;BP:transmembrane transport;CC:chloroplast envelope;CC:integral component of membrane;CC:membrane;MF:solut;MF:potassiu;	------	------	------	------	NP_001147290.1	K(+) efflux antiporter 5 precursor [Zea mays]
Zm00001eb002100	3.65	1.8678	5.40360669769E-34	3.94880008918E-33	yes	up	GO:0006075;GO:0071555;GO:0008360;GO:0016020;GO:0016021;GO:0000148;GO:0005886;GO:0003843;GO:0016740;GO:0046527;GO:001675	BP:;BP:cell wall organization;BP:regulation of cell shape;CC:membrane;CC:integral component of membrane;CC:1,3-beta-D-glucan synthase complex;CC:plasma membrane;MF:1,3-beta-D-glucan synthase activity;MF:transferase activity;MF:glucosyltransferase activity;MF:transferase activity, transferring glycosyl groups;	K11000	CALS	------	------	XP_020394923.1	callose synthase 3 isoform X2 [Zea mays]
Zm00001eb002160	0.387	-1.369	1.02435320774E-10	3.29389957449E-10	yes	down	GO:001602	CC:integral component of membrane;	------	------	------	------	XP_008650527.1	uncharacterized protein LOC103631379 [Zea mays]
Zm00001eb002170	0.298	-1.74687	1.9631694469E-6	4.75586577449E-6	yes	down	GO:0006271;GO:0006260;GO:0006259;GO:0042575;GO:0043625;GO:0005634;GO:000367	BP:DNA strand elongation involved in DNA replication;BP:DNA replication;BP:DNA metabolic process;CC:DNA polymerase complex;CC:delta DNA polymerase complex;CC:nucleus;MF:DNA binding;	K02328	POLD2	map03430;map03440;map03410;map03420;map03030	Mismatch repair;Homologous recombination;Base excision repair;Nucleotide excision repair;DNA replication	NP_001168398.1	DNA polymerase delta small subunit-like [Zea mays]
Zm00001eb002190	0.013	-6.31986	5.04683968038E-65	6.92993117661E-64	yes	down	------	------	------	------	------	------	NP_001309891.1	uncharacterized protein LOC107546779 [Zea mays]
Zm00001eb002240	0.039	-4.6836	8.51732671877E-5	0.000180372831354	yes	down	GO:0006506;GO:0016020;GO:0016021;GO:0005789;GO:005137	BP:GPI anchor biosynthetic process;CC:membrane;CC:integral component of membrane;CC:endoplasmic reticulum membrane;MF:mannose-ethanolamine phosphotransferase activity;	K05287	PIGF	map00563	Glycosylphosphatidylinositol (GPI)-anchor biosynthesis	NP_001147209.1	uncharacterized protein LOC100280817 [Zea mays]
Zm00001eb002250	0.11	-3.18571	8.54403868424E-109	2.16519363373E-107	yes	down	GO:0006952;GO:0009607;GO:0016021;GO:0016020;GO:000551	BP:defense response;BP:response to biotic stimulus;CC:integral component of membrane;CC:membrane;MF:calmodulin binding;	K08472	MLO	------	------	NP_001105660.1	barley mlo defense gene homolog 1 [Zea mays]
Zm00001eb002270	0.065	-3.94063	0	0	yes	down	GO:0009744;GO:0009416;GO:0009409;GO:0006006;GO:0010319;GO:0009507;GO:0016491;GO:0051287;GO:0004365;GO:0016620;GO:0003729;GO:005066	BP:response to sucrose;BP:response to light stimulus;BP:response to cold;BP:glucose metabolic process;CC:stromule;CC:chloroplast;MF:oxidoreductase activity;MF:NAD binding;MF:glyceraldehyde-3-phosphate dehydrogenas;MF:oxidoreductase activity, acting on the aldehyde or oxo group of donors, NAD or NADP as acceptor;MF:mRNA binding;MF:NADP binding;	K05298	GAPA	map00710	Carbon fixation in photosynthetic organisms	NP_001292788.1	glyceraldehyde phosphate dehydrogenase B1 [Zea mays]
Zm00001eb002280	0.048	-4.38319	0.0202064184049	0.0322709247548	yes	down	------	------	------	------	------	------	CAD6236458.1	unnamed protein product [Miscanthus lutarioriparius]
Zm00001eb002420	0.437	-1.19318	1.16076212778E-9	3.50671319581E-9	yes	down	GO:0008652;GO:0016310;GO:0006139;GO:0048367;GO:0048364;GO:0046940;GO:0005737;GO:0005739;GO:0009570;GO:0019205;GO:0016776;GO:0016301;GO:0000166;GO:0016740;GO:0004017;GO:000552	BP:cellular amino acid biosynthetic process;BP:phosphorylation;BP:nucleobase-containing compound metabolic process;BP:shoot system development;BP:root development;BP:nucleoside monophosphate phosphorylation;CC:cytoplasm;CC:mitochondrion;CC:chloroplast stroma;MF:nucleobase-containing compound kinase activity;MF:phosphotransferase activity, phosphate group as acceptor;MF:kinase activity;MF:nucleoti…	K00939	adk, AK	map00730;map01232;map00230;map01240	Thiamine metabolism;Nucleotide metabolism;Purine metabolism;Biosynthesis of cofactors	ONL93291.1	Adenylate kinase 1 chloroplastic [Zea mays]
Zm00001eb002450	0.335	-1.5762	1.24396292304E-11	4.19406569356E-11	yes	down	GO:0017111;GO:0005524;GO:000016	MF:nucleoside-triphosphatase activity;MF:ATP binding;MF:nucleotide binding;	K06928	NTPCR	map00730;map01232;map00230	Thiamine metabolism;Nucleotide metabolism;Purine metabolism	XP_008650688.3	nucleoside-triphosphatase THEP1 [Zea mays]
Zm00001eb002470	0.254	-1.97751	0.000257922172218	0.000520485058246	yes	down	GO:0006468;GO:0016310;GO:0016301;GO:0000166;GO:0004674;GO:0016740;GO:0004672;GO:000552	BP:protein phosphorylation;BP:phosphorylation;MF:kinase activity;MF:nucleotide binding;MF:protein serine/threonine kinase activity;MF:transferase activity;MF:protein kinase activity;MF:ATP binding;	K13430	PBS1	map04626	Plant-pathogen interaction	XP_008650705.1	probable serine/threonine-protein kinase PBL21 [Zea mays]
Zm00001eb002490	2.534	1.34169	1.07041901413E-25	6.23405085875E-25	yes	up	GO:0006355;GO:0006351;GO:0005634;GO:0003700;GO:0005515;GO:000367	BP:regulation of transcription, DNA-templated;BP:transcription, DNA-templated;CC:nucleus;MF:transcription factor activity, sequence-specific DNA binding;MF:protein binding;MF:DNA binding;	------	------	------	------	NP_001337202.1	Protein NLP1-like [Zea mays]
Zm00001eb002510	0.336	-1.57323	7.11670978137E-62	9.24592630058E-61	yes	down	GO:0000302;GO:0009410;GO:0042744;GO:0009416;GO:0009414;GO:0009737;GO:0050665;GO:0009617;GO:0046686;GO:1902074;GO:0009733;GO:0007623;GO:0033484;GO:0017014;GO:0045454;GO:0006979;GO:0009628;GO:0042542;GO:0009725;GO:0006412;GO:0005737;GO:0005634;GO:0005777;GO:0005886;GO:0005840;GO:1990904;GO:0003735;GO:0046872;GO:0020037;GO:0008097;GO:000409	BP:response to reactive oxygen species;BP:response to xenobiotic stimulus;BP:hydrogen peroxide catabolic process;BP:response to light stimulus;BP:response to water deprivation;BP:response to abscisic acid;BP:hydrogen peroxide biosynthetic process;BP:response to bacterium;BP:response to cadmium ion;BP:response to salt;BP:response to auxin;BP:circadian rhythm;BP:nitric oxide homeostasis;BP:protein …	K03781	katE, CAT, catB, srpA	map00630;map04016;map00380;map04146	Glyoxylate and dicarboxylate metabolism;MAPK signaling pathway - plant;Tryptophan metabolism;Peroxisome	NP_001105310.2	catalase isozyme 2 [Zea mays]
Zm00001eb002520	0.009	-6.81698	3.13854340197E-7	8.08196037285E-7	yes	down	GO:0009628;GO:0009725;GO:0000302;GO:0042744;GO:0006979;GO:0006412;GO:0098869;GO:0000027;GO:0005737;GO:0005840;GO:0022625;GO:0005634;GO:1990904;GO:0008097;GO:0046872;GO:0020037;GO:0003735;GO:0004601;GO:0003723;GO:0004096;GO:001649	BP:response to abiotic stimulus;BP:response to hormone;BP:response to reactive oxygen species;BP:hydrogen peroxide catabolic process;BP:response to oxidative stress;BP:translation;BP:cellular oxidant detoxification;BP:ribosomal large subunit assembly;CC:cytoplasm;CC:ribosome;CC:cytosolic large ribosomal subunit;CC:nucleus;CC:ribonucleoprotein complex;MF:5S rRNA binding;MF:metal ion binding;MF:hem…	K02932	RP-L5e, RPL5	map03010	Ribosome	XP_008650733.1	60S ribosomal protein L5-1 [Zea mays]
Zm00001eb002570	2.82	1.49547	4.01055862244E-27	2.43551521082E-26	yes	up	GO:0009698;GO:0016020;GO:0005777;GO:0016021;GO:0016207;GO:0016874;GO:0106290;GO:001640	BP:phenylpropanoid metabolic process;CC:membrane;CC:peroxisome;CC:integral component of membrane;MF:4-coumarate-CoA ligase activity;MF:ligase activity;MF:old GO;MF:CoA-ligase activity;	K10526	OPCL1	map00592	alpha-Linolenic acid metabolism	NP_001142142.1	putative AMP-dependent synthetase and ligase superfamily protein [Zea mays]
Zm00001eb002580	2.407	1.26736	2.86760542124E-8	7.92136683227E-8	yes	up	GO:0009653;GO:000557	BP:anatomical structure morphogenesis;CC:extracellular region;	------	------	------	------	XP_008650747.1	expansin-like A1 isoform X1 [Zea mays]
Zm00001eb002610	2.038	1.02722	3.91969791934E-16	1.61559527218E-15	yes	up	GO:0006468;GO:0009742;GO:0016310;GO:0016020;GO:0005886;GO:0004672;GO:0016301;GO:0005515;GO:000552	BP:protein phosphorylation;BP:brassinosteroid mediated signaling pathway;BP:phosphorylation;CC:membrane;CC:plasma membrane;MF:protein kinase activity;MF:kinase activity;MF:protein binding;MF:ATP binding;	K14500	BSK	map04075	Plant hormone signal transduction	NP_001141394.1	putative protein kinase superfamily protein [Zea mays]
Zm00001eb002620	4.6	2.20171	0.00538709439124	0.00939355363545	yes	up	GO:0005975;GO:0016998;GO:0000272;GO:0050832;GO:0008152;GO:0006032;GO:0016787;GO:0016798;GO:000456	BP:carbohydrate metabolic process;BP:cell wall macromolecule catabolic process;BP:polysaccharide catabolic process;BP:defense response to fungus;BP:metabolic process;BP:chitin catabolic process;MF:hydrolase activity;MF:hydrolase activity, acting on glycosyl bonds;MF:chitinase activity;	K20547	CHIB	map00520;map04016	Amino sugar and nucleotide sugar metabolism;MAPK signaling pathway - plant	NP_001130494.1	basic endochitinase precursor [Zea mays]
Zm00001eb002640	0.24	-2.0561	3.3782752108E-25	1.93221190941E-24	yes	down	GO:0000028;GO:0002181;GO:0006412;GO:0005737;GO:0015935;GO:1990904;GO:0005840;GO:0022627;GO:000373	BP:ribosomal small subunit assembly;BP:cytoplasmic translation;BP:translation;CC:cytoplasm;CC:small ribosomal subunit;CC:ribonucleoprotein complex;CC:ribosome;CC:cytosolic small ribosomal subunit;MF:structural constituent of ribosome;	K02998	RP-SAe, RPSA	map03010	Ribosome	ONL93374.1	40S ribosomal protein Sa-1 [Zea mays]
Zm00001eb002660	0.243	-2.03881	5.85405737641E-21	2.89796026537E-20	yes	down	GO:1901002;GO:0006355;GO:0045893;GO:1902584;GO:0005634;GO:0043565;GO:000367	BP:positive regulation of response to salt stress;BP:regulation of transcription, DNA-templated;BP:positive regulation of transcription, DNA-templated;BP:positive regulation of response to water deprivation;CC:nucleus;MF:sequence-specific DNA binding;MF:DNA binding;	------	------	------	------	NP_001344533.1	NAC domain-containing protein 22 [Zea mays]
Zm00001eb002680	0.437	-1.19313	1.19928732051E-11	4.04581571455E-11	yes	down	GO:2000904;GO:0043036;GO:0009570;GO:200107	BP:regulation of starch metabolic process;CC:starch grain;CC:chloroplast stroma;MF:starch binding;	------	------	------	------	XP_020400583.1	uncharacterized protein LOC100384051 isoform X1 [Zea mays]
Zm00001eb002700	45.199	5.49822	2.97119687506E-30	1.97109530214E-29	yes	up	GO:0071704;GO:0009698;GO:0106290;GO:0016207;GO:001687	BP:organic substance metabolic process;BP:phenylpropanoid metabolic process;BP:old GO;MF:4-coumarate-CoA ligase activity;MF:ligase activity;	------	------	------	------	NP_001169640.1	putative AMP-dependent synthetase and ligase superfamily protein [Zea mays]
Zm00001eb002710	41.107	5.3613	0.00162260533209	0.0030064690433	yes	up	GO:0009698;GO:0106290;GO:001620	BP:phenylpropanoid metabolic process;BP:old GO;MF:4-coumarate-CoA ligase activity;	------	------	------	------	NP_001169640.1	putative AMP-dependent synthetase and ligase superfamily protein [Zea mays]
Zm00001eb002720	0.227	-2.14174	3.05666264804E-6	7.29412383233E-6	yes	down	GO:0009698;GO:0106290;GO:001620	BP:phenylpropanoid metabolic process;BP:old GO;MF:4-coumarate-CoA ligase activity;	------	------	------	------	XP_008650750.1	probable acyl-activating enzyme 1, peroxisomal [Zea mays]
Zm00001eb002730	0.093	-3.42851	0.000376649838756	0.000747003534598	yes	down	GO:0009698;GO:0106290;GO:001620	BP:phenylpropanoid metabolic process;BP:old GO;MF:4-coumarate-CoA ligase activity;	------	------	------	------	XP_008650750.1	probable acyl-activating enzyme 1, peroxisomal [Zea mays]
Zm00001eb002740	0.425	-1.23428	3.40021036588E-21	1.70051977051E-20	yes	down	GO:0006535;GO:0019344;GO:0005737;GO:0005829;GO:0016746;GO:0016740;GO:0009001;GO:001641	BP:cysteine biosynthetic process from serine;BP:cysteine biosynthetic process;CC:cytoplasm;CC:cytosol;MF:transferase activity, transferring acyl groups;MF:transferase activity;MF:serine O-acetyltransferase activity;MF:serine O-acyltransferase activity;	K00640	cysE	map00270;map00543;map00920	Cysteine and methionine metabolism;Exopolysaccharide biosynthesis;Sulfur metabolism	XP_008650751.1	probable serine acetyltransferase 2 [Zea mays]
Zm00001eb002810	0.07	-3.83057	1.84658420774E-76	3.0418316565E-75	yes	down	GO:0042221;GO:0005737;GO:0004364;GO:004329	BP:response to chemical;CC:cytoplasm;MF:glutathione transferase activity;MF:glutathione binding;	K00799	GST, gst	map00480	Glutathione metabolism	ACF80172.1	unknown [Zea mays]
Zm00001eb002870	8.837	3.14349	2.75140092079E-63	3.68633799522E-62	yes	up	GO:0006979;GO:0005886;GO:003374	BP:response to oxidative stress;CC:plasma membrane;MF:peptide-methionin;	------	------	------	------	NP_001143478.2	uncharacterized protein LOC100276150 [Zea mays]
Zm00001eb002940	2.291	1.19611	6.84722641545E-19	3.14757548576E-18	yes	up	GO:0005783;GO:0003723;GO:000367	CC:endoplasmic reticulum;MF:RNA binding;MF:nucleic acid binding;	K09537	DNAJC17	------	------	NP_001150437.2	uncharacterized protein LOC100284067 [Zea mays]
Zm00001eb002950	52.082	5.70273	1.13408707949E-277	1.35111652392E-275	yes	up	GO:0042221;GO:0006749;GO:0005737;GO:0016740;GO:000436	BP:response to chemical;BP:glutathione metabolic process;CC:cytoplasm;MF:transferase activity;MF:glutathione transferase activity;	K00799	GST, gst	map00480	Glutathione metabolism	NP_001266752.2	glutathione transferase31 [Zea mays]
Zm00001eb002960	2.042	1.02965	4.85398425332E-15	1.91412712376E-14	yes	up	GO:0006508;GO:1990641;GO:0006099;GO:0006101;GO:0006102;GO:0043436;GO:0005829;GO:0005739;GO:0048027;GO:0051539;GO:0051536;GO:0016829;GO:0030350;GO:0047780;GO:0003994;GO:0046872;GO:0016836;GO:000823	BP:proteolysis;BP:response to iron ion starvation;BP:tricarboxylic acid cycle;BP:citrate metabolic process;BP:isocitrate metabolic process;BP:oxoacid metabolic process;CC:cytosol;CC:mitochondrion;MF:mRNA 5'-UTR binding;MF:4 iron, 4 sulfur cluster binding;MF:iron-sulfur cluster binding;MF:lyase activity;MF:iron-responsive element binding;MF:citrate dehydratase activity;MF:aconitate hydratase activ…	K01681	ACO, acnA	map00020;map00630	Citrate cycle (TCA cycle);Glyoxylate and dicarboxylate metabolism	NP_001348326.1	Aconitate hydratase 3, mitochondrial-like [Zea mays]
Zm00001eb002980	0.159	-2.6488	3.01058440748E-43	2.72681071002E-42	yes	down	GO:0022900;GO:0005739;GO:0051536;GO:0051537;GO:0140647;GO:000905	BP:electron transport chain;CC:mitochondrion;MF:iron-sulfur cluster binding;MF:2 iron, 2 sulfur cluster binding;MF:old GO;MF:electron carrier activity;	------	------	------	------	XP_020396313.1	photosynthetic NDH subunit of subcomplex B 3, chloroplastic [Zea mays]
Zm00001eb003000	2.494	1.31834	1.09028002521E-25	6.34714519138E-25	yes	up	GO:0035970;GO:0017018;GO:0043169;GO:0016787;GO:0004722;GO:0004721;GO:004687	BP:peptidyl-threonine dephosphorylation;MF:myosin phosphatase activity;MF:cation binding;MF:hydrolase activity;MF:protein serine/threonine phosphatase activity;MF:phosphoprotein phosphatase activity;MF:metal ion binding;	K01102	PDP	------	------	NP_001168381.1	putative protein phosphatase 2C 48 [Zea mays]
Zm00001eb003030	3.484	1.80093	2.82069517054E-112	7.41646517735E-111	yes	up	GO:0016021;GO:001602	CC:integral component of membrane;CC:membrane;	------	------	------	------	NP_001143012.1	uncharacterized protein LOC100275476 [Zea mays]
Zm00001eb003070	2.597	1.37699	2.20573112441E-16	9.18372274423E-16	yes	up	GO:0009617;GO:0055085;GO:0098656;GO:0015698;GO:0016020;GO:0005741;GO:000830	BP:response to bacterium;BP:transmembrane transport;BP:anion transmembrane transport;BP:inorganic anion transport;CC:membrane;CC:mitochondrial outer membrane;MF:voltage-gated anion channel activity;	K15040	VDAC2	------	------	NP_001147762.2	outer mitochondrial membrane protein porin [Zea mays]
Zm00001eb003110	3.313	1.72796	2.58231235739E-12	8.99579621517E-12	yes	up	GO:0007050;GO:0051726;GO:0016310;GO:0045736;GO:0005634;GO:0016301;GO:0004860;GO:000486	BP:cell cycle arrest;BP:regulation of cell cycle;BP:phosphorylation;BP:negative regulation of cyclin-dependent protein serine/threonine kinase activity;CC:nucleus;MF:kinase activity;MF:protein kinase inhibitor activity;MF:cyclin-dependent protein serine/threonine kinase inhibitor activity;	------	------	------	------	NP_001183727.1	cyclin dependent kinase inhibitor [Zea mays]
Zm00001eb003140	0.033	-4.91483	0.000699499902634	0.00134937121771	yes	down	GO:000714	BP:male meiosis II;	------	------	------	------	NP_001314907.1	nucleolin-like [Zea mays]
Zm00001eb003150	0.01	-6.64559	6.33952765451E-10	1.944455913E-9	yes	down	------	------	------	------	------	------	NP_001333002.1	uncharacterized protein LOC103631691 [Zea mays]
Zm00001eb003170	0.198	-2.33509	3.42010025949E-29	2.20818346414E-28	yes	down	GO:0042938;GO:0042939;GO:0035442;GO:0055085;GO:0016021;GO:0016020;GO:0000502;GO:0071916;GO:0042937;GO:002285	BP:dipeptide transport;BP:tripeptide transport;BP:dipeptide transmembrane transport;BP:transmembrane transport;CC:integral component of membrane;CC:membrane;CC:proteasome complex;MF:dipeptide transmembrane transporter activity;MF:tripeptide transporter activity;MF:transmembrane transporter activity;	------	------	------	------	NP_001355256.1	peptide transporter PTR2 [Zea mays]
Zm00001eb003180	0.152	-2.72018	1.31080275607E-143	4.99148126424E-142	yes	down	GO:0006412;GO:0005840;GO:0022625;GO:1990904;GO:0070180;GO:000373	BP:translation;CC:ribosome;CC:cytosolic large ribosomal subunit;CC:ribonucleoprotein complex;MF:large ribosomal subunit rRNA binding;MF:structural constituent of ribosome;	K02894	RP-L23e, RPL23	map03010	Ribosome	KAB8090118.1	hypothetical protein EE612_015202, partial [Oryza sativa]
Zm00001eb003190	2.567	1.36009	8.07286958539E-53	8.92523032482E-52	yes	up	------	------	------	------	------	------	XP_008672040.1	uncharacterized protein LOC100278544 isoform X1 [Zea mays]
Zm00001eb003200	0.474	-1.07686	0.00109168933404	0.00206418071511	yes	down	------	------	------	------	------	------	ONL93510.1	hypothetical protein ZEAMMB73_Zm00001d027597 [Zea mays]
Zm00001eb003210	0.36	-1.47449	0.0241843704887	0.0381885082478	yes	down	GO:0009909;GO:0005634;GO:000551	BP:regulation of flower development;CC:nucleus;MF:protein binding;	------	------	------	------	XP_008650859.1	uncharacterized protein LOC103631693 [Zea mays]
Zm00001eb003220	188.231	7.55636	6.04137941047E-9	1.74524686219E-8	yes	up	GO:0016021;GO:0005506;GO:0016705;GO:0004497;GO:002003	CC:integral component of membrane;MF:iron ion binding;MF:oxidoreductase activity, acting on paired donors, with incorporation or reduction of molecular oxygen;MF:monooxygenase activity;MF:heme binding;	------	------	------	------	XP_008650864.1	alkane hydroxylase MAH1 [Zea mays]
Zm00001eb003230	78.073	6.28676	2.50763091169E-40	2.13015085019E-39	yes	up	GO:0071704;GO:0016021;GO:0016020;GO:0004497;GO:0016705;GO:0020037;GO:0005506;GO:0046872;GO:001649	BP:organic substance metabolic process;CC:integral component of membrane;CC:membrane;MF:monooxygenase activity;MF:oxidoreductase activity, acting on paired donors, with incorporation or reduction of molecular oxygen;MF:heme binding;MF:iron ion binding;MF:metal ion binding;MF:oxidoreductase activity;	------	------	------	------	XP_008650864.1	alkane hydroxylase MAH1 [Zea mays]
Zm00001eb003240	6.079	2.6039	2.00016370588E-14	7.67660744862E-14	yes	up	GO:0071704;GO:0016021;GO:0004497;GO:0020037;GO:0016705;GO:0005506;GO:0046872;GO:001649	BP:organic substance metabolic process;CC:integral component of membrane;MF:monooxygenase activity;MF:heme binding;MF:oxidoreductase activity, acting on paired donors, with incorporation or reduction of molecular oxygen;MF:iron ion binding;MF:metal ion binding;MF:oxidoreductase activity;	------	------	------	------	NP_001141467.2	Noroxomaritidine synthase [Zea mays]
Zm00001eb003320	0.292	-1.77511	0.00680328629638	0.0116911632836	yes	down	GO:0010497;GO:0046739;GO:0016021;GO:000950	BP:plasmodesmata-mediated intercellular transport;BP:transport of virus in multicellular host;CC:integral component of membrane;CC:plasmodesma;	------	------	------	------	ACR35798.1	unknown [Zea mays]
Zm00001eb003340	0.106	-3.23742	0.000978213315551	0.00185818463223	yes	down	GO:000551	MF:protein binding;	------	------	------	------	XP_020400611.1	pentatricopeptide repeat-containing protein At5g08305 [Zea mays]
Zm00001eb003420	0.328	-1.60915	7.33181090056E-13	2.62155609685E-12	yes	down	GO:0006412;GO:0005840;GO:1990904;GO:0022625;GO:000373	BP:translation;CC:ribosome;CC:ribonucleoprotein complex;CC:cytosolic large ribosomal subunit;MF:structural constituent of ribosome;	K02889	RP-L21e, RPL21	map03010	Ribosome	NP_001131449.1	60S ribosomal protein L21-like [Zea mays]
Zm00001eb003460	19.39	4.27722	0.00122983987296	0.00231154506627	yes	up	GO:0044238;GO:004426	BP:primary metabolic process;BP:cellular macromolecule metabolic process;	------	------	------	------	XP_008650925.1	E3 ubiquitin-protein ligase WAV3 isoform X1 [Zea mays]
Zm00001eb003480	5.59	2.48297	0	0	yes	up	------	------	------	------	------	------	NP_001145283.2	uncharacterized protein LOC100278579 [Zea mays]
Zm00001eb003490	5.931	2.56818	5.10392327389E-50	5.3385735898E-49	yes	up	GO:0055085;GO:0016021;GO:0016020;GO:0000325;GO:0005774;GO:0042626;GO:0140359;GO:0000166;GO:0016887;GO:000552	BP:transmembrane transport;CC:integral component of membrane;CC:membrane;CC:plant-type vacuole;CC:vacuolar membrane;MF:ATPase activity, coupled to transmembrane movement of substances;MF:ABC-type transmembrane transporter activity;MF:nucleotide binding;MF:ATPase activity;MF:ATP binding;	------	------	------	------	NP_001106060.1	ABC transporter C family MRP4 precursor [Zea mays]
Zm00001eb003540	4.74	2.24475	6.04021437856E-25	3.4260496886E-24	yes	up	GO:001674	MF:transferase activity;	------	------	------	------	XP_008666975.1	uncharacterized protein LOC100272791 isoform X1 [Zea mays]
Zm00001eb003550	3.115	1.6393	3.36335032476E-35	2.53927200958E-34	yes	up	GO:0030833;GO:0000902;GO:0006417;GO:0031209;GO:0031267;GO:000034	BP:regulation of actin filament polymerization;BP:cell morphogenesis;BP:regulation of translation;CC:SCAR complex;MF:small GTPase binding;MF:RNA 7-methylguanosine cap binding;	K05749	CYFIP	------	------	NP_001350190.1	Protein PIR [Zea mays]
Zm00001eb003650	0.236	-2.08607	1.16441395664E-5	2.65191191585E-5	yes	down	GO:0006486;GO:0005794;GO:0016021;GO:0016020;GO:0016740;GO:001675	BP:protein glycosylation;CC:Golgi apparatus;CC:integral component of membrane;CC:membrane;MF:transferase activity;MF:transferase activity, transferring glycosyl groups;	K20888	MUR3	------	------	XP_035818501.1	xyloglucan galactosyltransferase KATAMARI1 homolog [Zea mays]
Zm00001eb003690	2.387	1.2552	3.86573555447E-25	2.20705904235E-24	yes	up	GO:0045732;GO:0016567;GO:0005829;GO:000551	BP:positive regulation of protein catabolic process;BP:protein ubiquitination;CC:cytosol;MF:protein binding;	------	------	------	------	ONL93599.1	Tankyrase 1 [Zea mays]
Zm00001eb003700	147.687	7.2064	2.21018855577E-244	2.06035499394E-242	yes	up	GO:0044238;GO:0044260;GO:0016567;GO:0006511;GO:0005634;GO:0008270;GO:0046872;GO:006163	BP:primary metabolic process;BP:cellular macromolecule metabolic process;BP:protein ubiquitination;BP:ubiquitin-dependent protein catabolic process;CC:nucleus;MF:zinc ion binding;MF:metal ion binding;MF:ubiquitin protein ligase activity;	K10144	RCHY1, PIRH2	map04120	Ubiquitin mediated proteolysis	XP_008676511.1	uncharacterized protein LOC100192089 isoform X1 [Zea mays]
Zm00001eb003740	42.085	5.39525	0.0127259707467	0.0209848421823	yes	up	GO:0006310;GO:0006281;GO:0006260;GO:0000723;GO:0005634;GO:0016021;GO:0016787;GO:0004386;GO:0003677;GO:0003678;GO:0046872;GO:000552	BP:DNA recombination;BP:DNA repair;BP:DNA replication;BP:telomere maintenance;CC:nucleus;CC:integral component of membrane;MF:hydrolase activity;MF:helicase activity;MF:DNA binding;MF:DNA helicase activity;MF:metal ion binding;MF:ATP binding;	------	------	------	------	PWZ45811.1	hypothetical protein Zm00014a_032464 [Zea mays]
Zm00001eb003750	15.02	3.90884	5.64035052599E-124	1.74887412853E-122	yes	up	GO:0050790;GO:0016310;GO:0007346;GO:0045737;GO:0051301;GO:0007049;GO:0000307;GO:0019005;GO:0061575;GO:0042393;GO:0016301;GO:0019901;GO:0016538;GO:004313	BP:regulation of catalytic activity;BP:phosphorylation;BP:regulation of mitotic cell cycle;BP:positive regulation of cyclin-dependent protein serine/threonine kinase activity;BP:cell division;BP:cell cycle;CC:cyclin-dependent protein kinase holoenzyme complex;CC:SCF ubiquitin ligase complex;MF:cyclin-dependent protein serine/threonine kinase activator activity;MF:histone binding;MF:kinase activit…	K02219	CKS1	------	------	XP_008675899.1	uncharacterized protein LOC100282062 isoform X1 [Zea mays]
Zm00001eb003760	26.434	4.72434	0	0	yes	up	GO:0015996;GO:0010154;GO:0009816;GO:0042742;GO:0008219;GO:0009908;GO:0005737;GO:0009534;GO:0009941;GO:0009536;GO:0009507;GO:0010277;GO:0051536;GO:0051537;GO:0016491;GO:0032441;GO:004687	BP:chlorophyll catabolic process;BP:fruit development;BP:defense response to bacterium, incompatible interaction;BP:defense response to bacterium;BP:cell death;BP:flower development;CC:cytoplasm;CC:chloroplast thylakoid;CC:chloroplast envelope;CC:plastid;CC:chloroplast;MF:chlorophyllide a oxygenase [overall] activity;MF:iron-sulfur cluster binding;MF:2 iron, 2 sulfur cluster binding;MF:oxidoreduc…	K13071	PAO, ACD1	map00860	Porphyrin metabolism	NP_001352090.1	pheophorbide a oxygenase, chloroplastic [Zea mays]
Zm00001eb003810	2.284	1.19139	3.05529854328E-15	1.21517844265E-14	yes	up	GO:000573	CC:cytoplasm;	K24816	MROH1, HEATR7A	------	------	XP_020400639.1	protein SHOOT GRAVITROPISM 6 isoform X1 [Zea mays]
Zm00001eb003830	0.317	-1.65778	4.81578747304E-40	4.06559511691E-39	yes	down	GO:0055085;GO:0016021;GO:001602	BP:transmembrane transport;CC:integral component of membrane;CC:membrane;	------	------	------	------	NP_001151517.1	Silicon efflux transporter LSI2 [Zea mays]
Zm00001eb003850	0.373	-1.42116	0.000300085000131	0.000601888964286	yes	down	GO:0033108;GO:0006627;GO:0006465;GO:0006508;GO:0042720;GO:0016021;GO:0005739;GO:0016020;GO:0005743;GO:0004252;GO:0004175;GO:0008233;GO:000823	BP:mitochondrial respiratory chain complex assembly;BP:protein processing involved in protein targeting to mitochondrion;BP:signal peptide processing;BP:proteolysis;CC:mitochondrial inner membrane peptidase complex;CC:integral component of membrane;CC:mitochondrion;CC:membrane;CC:mitochondrial inner membrane;MF:serine-type endopeptidase activity;MF:endopeptidase activity;MF:peptidase activity;MF:…	K09648	IMP2	map03060	Protein export	XP_020400651.1	mitochondrial inner membrane protease subunit 2 [Zea mays]
Zm00001eb003890	3.624	1.85772	6.49931325477E-77	1.07928445443E-75	yes	up	GO:0006468;GO:0009555;GO:0004674;GO:0005524;GO:000467	BP:protein phosphorylation;BP:pollen development;MF:protein serine/threonine kinase activity;MF:ATP binding;MF:protein kinase activity;	------	------	------	------	XP_020408802.1	uncharacterized protein LOC100285445 isoform X1 [Zea mays]
Zm00001eb003960	38.256	5.25761	8.86089916101E-31	5.95538709529E-30	yes	up	GO:0055085;GO:0016020;GO:0016021;GO:0005886;GO:002285	BP:transmembrane transport;CC:membrane;CC:integral component of membrane;CC:plasma membrane;MF:transmembrane transporter activity;	------	------	------	------	ONL93681.1	WAT1-related protein [Zea mays]
Zm00001eb003970	0.095	-3.38984	2.59326173564E-13	9.43697477233E-13	yes	down	GO:0009579;GO:0009536;GO:000551	CC:thylakoid;CC:plastid;MF:protein binding;	------	------	------	------	NP_001142263.1	uncharacterized protein LOC100274432 [Zea mays]
Zm00001eb004030	2.177	1.1224	7.92660713795E-22	4.05539458562E-21	yes	up	GO:0051603;GO:0043161;GO:0010498;GO:0010499;GO:0006511;GO:0005737;GO:0005839;GO:0005634;GO:0019773;GO:0000502;GO:0004175;GO:000429	BP:proteolysis involved in cellular protein catabolic process;BP:proteasome-mediated ubiquitin-dependent protein catabolic process;BP:proteasomal protein catabolic process;BP:proteasomal ubiquitin-independent protein catabolic process;BP:ubiquitin-dependent protein catabolic process;CC:cytoplasm;CC:proteasome core complex;CC:nucleus;CC:proteasome core complex, alpha-subunit complex;CC:proteasome …	K02729	PSMA5	map03050	Proteasome	CAD6253132.1	unnamed protein product [Miscanthus lutarioriparius]
Zm00001eb004050	0.054	-4.22106	2.95398571851E-253	2.92464958448E-251	yes	down	GO:0010236;GO:0008299;GO:0009507;GO:0016740;GO:000465	BP:plastoquinone biosynthetic process;BP:isoprenoid biosynthetic process;CC:chloroplast;MF:transferase activity;MF:prenyltransferase activity;	K05356	SPS, sds	map00900	Terpenoid backbone biosynthesis	XP_008672980.1	solanesyl diphosphate synthase 2 chloroplastic isoform X1 [Zea mays]
Zm00001eb004060	0.018	-5.78627	7.38674764455E-7	1.84939220762E-6	yes	down	GO:0005737;GO:0097573;GO:0015035;GO:000905	CC:cytoplasm;MF:glutathione oxidoreductase activity;MF:protein disulfide oxidoreductase activity;MF:electron carrier activity;	K03676	grxC, GLRX, GLRX2	------	------	ONL93699.1	Glutaredoxin-C13 [Zea mays]
Zm00001eb004140	3.205	1.68055	2.73465295163E-20	1.31917600046E-19	yes	up	GO:0016407;GO:0016740;GO:000808	MF:acetyltransferase activity;MF:transferase activity;MF:N-acetyltransferase activity;	K22883	NATA1	------	------	NP_001136452.1	Probable acetyltransferase NATA1-like [Zea mays]
Zm00001eb004160	0.15	-2.73604	4.77107092327E-34	3.49545772771E-33	yes	down	GO:0030490;GO:0034388;GO:0032040;GO:0005730;GO:0005515;GO:003051	BP:maturation of SSU-rRNA;CC:Pwp2p-containing subcomplex of 90S preribosome;CC:small-subunit processome;CC:nucleolus;MF:protein binding;MF:snoRNA binding;	K14556	DIP2, UTP12, WDR3	map03008	Ribosome biogenesis in eukaryotes	NP_001348261.1	uncharacterized protein LOC100501489 [Zea mays]
Zm00001eb004180	4.985	2.31771	5.1519432502E-31	3.48956344892E-30	yes	up	GO:004687	MF:metal ion binding;	------	------	------	------	ONL93732.1	Metal ion binding protein [Zea mays]
Zm00001eb004200	4.181	2.06392	2.83783949417E-7	7.33393767386E-7	yes	up	GO:0098869;GO:0042744;GO:0006979;GO:0009505;GO:0009506;GO:0020037;GO:0140825;GO:0004601;GO:0046872;GO:001649	BP:cellular oxidant detoxification;BP:hydrogen peroxide catabolic process;BP:response to oxidative stress;CC:plant-type cell wall;CC:plasmodesma;MF:heme binding;MF:old GO;MF:peroxidase activity;MF:metal ion binding;MF:oxidoreductase activity;	K00430	E1.11.1.7	map00940	Phenylpropanoid biosynthesis	XP_008651138.1	peroxidase 44 [Zea mays]
Zm00001eb004240	0.091	-3.45308	2.38986640656E-108	6.01383385321E-107	yes	down	GO:0009451;GO:0000488;GO:0000489;GO:0032544;GO:0001522;GO:0006364;GO:0009507;GO:0016853;GO:0009982;GO:0003723;GO:001686	BP:RNA modification;BP:maturation of LSU-rRNA from tetracistronic rRNA transcrip;BP:maturation of SSU-rRNA from tetracistronic rRNA transcrip;BP:plastid translation;BP:pseudouridine synthesis;BP:rRNA processing;CC:chloroplast;MF:isomerase activity;MF:pseudouridine synthase activity;MF:RNA binding;MF:intramolecular transferase activity;	------	------	------	------	NP_001152020.2	Putative ribosomal large subunit pseudouridine synthase SVR1, chloroplastic [Zea mays]
Zm00001eb004290	2.737	1.45285	4.38126954493E-19	2.02764363595E-18	yes	up	GO:000372	MF:RNA binding;	K18757	LARP1	------	------	XP_008651176.1	la-related protein 1C isoform X1 [Zea mays]
Zm00001eb004300	33.718	5.07543	0.00424672184358	0.00749934667403	yes	up	GO:0050896;GO:004687	BP:response to stimulus;MF:metal ion binding;	------	------	------	------	XP_008651178.1	heavy metal-associated isoprenylated plant protein 27 [Zea mays]
Zm00001eb004310	3.711	1.89177	7.02672937735E-40	5.90607300593E-39	yes	up	GO:0016021;GO:001602	CC:integral component of membrane;CC:membrane;	------	------	------	------	NP_001386026.1	high-affinity nickel-transport family protein [Zea mays]
Zm00001eb004320	0.055	-4.1804	1.60901894371E-29	1.04781474057E-28	yes	down	GO:0007166;GO:0016021;GO:001602	BP:cell surface receptor signaling pathway;CC:integral component of membrane;CC:membrane;	------	------	------	------	ACN26521.1	unknown [Zea mays]
Zm00001eb004340	0.164	-2.61091	1.14944396597E-187	6.52229943695E-186	yes	down	GO:0010148;GO:0009414;GO:0055085;GO:0016021;GO:0016020;GO:0042626;GO:0140359;GO:0000166;GO:000552	BP:transpiration;BP:response to water deprivation;BP:transmembrane transport;CC:integral component of membrane;CC:membrane;MF:ATPase activity, coupled to transmembrane movement of substances;MF:ABC-type transmembrane transporter activity;MF:nucleotide binding;MF:ATP binding;	K05681	ABCG2, CD338	map02010	ABC transporters	XP_008664829.1	ABC transporter G family member 22 isoform X2 [Zea mays]
Zm00001eb004390	4.921	2.29891	4.20122805533E-90	8.29042336253E-89	yes	up	GO:0008652;GO:0006564;GO:0009570;GO:0005737;GO:0004648;GO:0008483;GO:0003824;GO:0016740;GO:003017	BP:cellular amino acid biosynthetic process;BP:L-serine biosynthetic process;CC:chloroplast stroma;CC:cytoplasm;MF:O-phospho-L-serin;MF:transaminase activity;MF:catalytic activity;MF:transferase activity;MF:pyridoxal phosphate binding;	K00831	serC, PSAT1	map00270;map00750;map00260;map01240	Cysteine and methionine metabolism;Vitamin B6 metabolism;Glycine, serine and threonine metabolism;Biosynthesis of cofactors	NP_001151184.2	phosphoserine aminotransferase 1 [Zea mays]
Zm00001eb004400	2.493	1.31787	4.55561005752E-33	3.25617814218E-32	yes	up	GO:0016973;GO:0009737;GO:0009409;GO:0009408;GO:0010494;GO:0005634;GO:0005635;GO:0005737;GO:0005886;GO:0016787;GO:0003724;GO:0008186;GO:0003723;GO:0003676;GO:0004386;GO:0000166;GO:0005524;GO:000372	BP:pol;BP:response to abscisic acid;BP:response to cold;BP:response to heat;CC:cytoplasmic stress granule;CC:nucleus;CC:nuclear envelope;CC:cytoplasm;CC:plasma membrane;MF:hydrolase activity;MF:RNA helicase activity;MF:RNA-dependent ATPase activity;MF:RNA binding;MF:nucleic acid binding;MF:helicase activity;MF:nucleotide binding;MF:ATP binding;MF:mRNA binding;	K18655	DDX19, DBP5	map03013;map03015	Nucleocytoplasmic transport;mRNA surveillance pathway	NP_001132088.1	DEAD-box ATP-dependent RNA helicase 38 [Zea mays]
Zm00001eb004410	0.041	-4.60977	1.36656783509E-92	2.79067536851E-91	yes	down	GO:0005975;GO:0009773;GO:0005737;GO:0009535;GO:0010598;GO:0030246;GO:0003824;GO:004793	BP:carbohydrate metabolic process;BP:photosynthetic electron transport in photosystem I;CC:cytoplasm;CC:chloroplast thylakoid membrane;CC:NA;MF:carbohydrate binding;MF:catalytic activity;MF:glucose-6-phosphate 1-epimerase activity;	------	------	------	------	NP_001136651.1	Photosynthetic NDH subunit of subcomplex B 2, chloroplastic-like [Zea mays]
Zm00001eb004420	3.707	1.8904	2.42321790922E-113	6.47815946085E-112	yes	up	GO:0061157;GO:0005737;GO:0003723;GO:000372	BP:mRNA destabilization;CC:cytoplasm;MF:RNA binding;MF:mRNA binding;	------	------	------	------	XP_008645285.1	uncharacterized protein LOC100383598 isoform X1 [Zea mays]
Zm00001eb004430	8.328	3.05801	6.94222719921E-12	2.37122564054E-11	yes	up	GO:0006508;GO:0004252;GO:0016787;GO:0003723;GO:0008233;GO:000823	BP:proteolysis;MF:serine-type endopeptidase activity;MF:hydrolase activity;MF:RNA binding;MF:peptidase activity;MF:serine-type peptidase activity;	------	------	------	------	XP_008647207.1	uncharacterized protein LOC100501587 isoform X3 [Zea mays]
Zm00001eb004470	192.597	7.58944	1.84366642893E-8	5.15687778931E-8	yes	up	------	------	------	------	------	------	XP_008651207.1	late embryogenesis abundant protein D-34 [Zea mays]
Zm00001eb004490	2.752	1.46027	2.90740327416E-25	1.66654747071E-24	yes	up	------	------	------	------	------	------	NP_001142370.1	uncharacterized protein LOC100274542 [Zea mays]
Zm00001eb004540	2.592	1.37401	4.64831125377E-13	1.67476863745E-12	yes	up	GO:0035194;GO:0009616;GO:0043186;GO:0005829;GO:0004386;GO:000372	BP:posttranscriptional gene silencing by RNA;BP:virus induced gene silencing;CC:P granule;CC:cytosol;MF:helicase activity;MF:RNA binding;	K18422	MOV10	------	------	XP_008651233.1	probable RNA helicase SDE3 [Zea mays]
Zm00001eb004550	6.729	2.75036	3.11930688686E-132	1.03659189046E-130	yes	up	GO:0008272;GO:0055085;GO:0016021;GO:0016020;GO:0005887;GO:0009507;GO:0015116;GO:000827	BP:sulfate transport;BP:transmembrane transport;CC:integral component of membrane;CC:membrane;CC:integral component of plasma membrane;CC:chloroplast;MF:sulfate transmembrane transporter activity;MF:secondary active sulfate transmembrane transporter activity;	K17471	SULTR3	------	------	NP_001141114.1	sulfate transporter4 [Zea mays]
Zm00001eb004560	0.19	-2.39406	1.86042383423E-17	8.08728071587E-17	yes	down	GO:0006397;GO:0005737;GO:0043231;GO:0016021;GO:0016020;GO:000573	BP:mRNA processing;CC:cytoplasm;CC:intracellular membrane-bounded organelle;CC:integral component of membrane;CC:membrane;CC:mitochondrion;	------	------	------	------	XP_020400703.1	nuclear intron maturase 2, mitochondrial [Zea mays]
Zm00001eb004570	0.421	-1.24653	2.69210041934E-8	7.45017708339E-8	yes	down	GO:0030488;GO:0036265;GO:0106004;GO:0006400;GO:0032259;GO:0043527;GO:0016740;GO:0008176;GO:000816	BP:tRNA methylation;BP:RN;BP:tRN;BP:tRNA modification;BP:methylation;CC:tRNA methyltransferase complex;MF:transferase activity;MF:tRN;MF:methyltransferase activity;	K03439	trmB, METTL1, TRM8	------	------	NP_001141801.1	uncharacterized protein LOC100273937 [Zea mays]
Zm00001eb004590	0.475	-1.07275	0.000345437018037	0.000688094051747	yes	down	GO:0006355;GO:0006357;GO:0007165;GO:0006397;GO:0016021;GO:0016020;GO:0005739;GO:0005634;GO:0003700;GO:0000978;GO:000098	BP:regulation of transcription, DNA-templated;BP:regulation of transcription from RNA polymerase II promoter;BP:signal transduction;BP:mRNA processing;CC:integral component of membrane;CC:membrane;CC:mitochondrion;CC:nucleus;MF:transcription factor activity, sequence-specific DNA binding;MF:RNA polymerase II core promoter proximal region sequence-specific DNA binding;MF:RNA polymerase II transcri…	------	------	------	------	ONL93826.1	SH2 domain protein B [Zea mays]
Zm00001eb004630	0.43	-1.21636	0.000232074200817	0.000470406950501	yes	down	GO:0016021;GO:001602	CC:integral component of membrane;CC:membrane;	------	------	------	------	NP_001158958.1	neurogenic locus notch protein precursor-like precursor [Zea mays]
Zm00001eb004660	4.463	2.15792	6.37573781579E-170	3.10271498588E-168	yes	up	GO:0008652;GO:0006555;GO:0019509;GO:0009086;GO:0005737;GO:0005634;GO:0016151;GO:0046872;GO:0010308;GO:0010309;GO:0051213;GO:0005506;GO:001649	BP:cellular amino acid biosynthetic process;BP:methionine metabolic process;BP:L-methionine biosynthetic process from methylthioadenosine;BP:methionine biosynthetic process;CC:cytoplasm;CC:nucleus;MF:nickel cation binding;MF:metal ion binding;MF:acireductone dioxygenas;MF:acireductone dioxygenase [iro;MF:dioxygenase activity;MF:iron ion binding;MF:oxidoreductase activity;	K08967	mtnD, mtnZ, ADI1	map00270	Cysteine and methionine metabolism	NP_001313463.1	1,2-dihydroxy-3-keto-5-methylthiopentene dioxygenase 2 [Zea mays]
Zm00001eb004670	0.059	-4.07118	1.53878741007E-82	2.7407980222E-81	yes	down	GO:0009086;GO:0019509;GO:0008652;GO:0006355;GO:0006357;GO:0034605;GO:0005737;GO:0005634;GO:0043565;GO:0016151;GO:0010309;GO:0051213;GO:0003700;GO:0046872;GO:0010308;GO:0000978;GO:0005506;GO:001649	BP:methionine biosynthetic process;BP:L-methionine biosynthetic process from methylthioadenosine;BP:cellular amino acid biosynthetic process;BP:regulation of transcription, DNA-templated;BP:regulation of transcription from RNA polymerase II promoter;BP:cellular response to heat;CC:cytoplasm;CC:nucleus;MF:sequence-specific DNA binding;MF:nickel cation binding;MF:acireductone dioxygenase [iro;MF:di…	K09419	HSFF	------	------	NP_001146536.1	Heat stress transcription factor A-2d [Zea mays]
Zm00001eb004680	0.049	-4.3596	7.03845791339E-18	3.11624061078E-17	yes	down	GO:0019509;GO:0006357;GO:0034605;GO:0005737;GO:0005634;GO:0043565;GO:0010309;GO:0003700;GO:0000978;GO:000550	BP:L-methionine biosynthetic process from methylthioadenosine;BP:regulation of transcription from RNA polymerase II promoter;BP:cellular response to heat;CC:cytoplasm;CC:nucleus;MF:sequence-specific DNA binding;MF:acireductone dioxygenase [iro;MF:transcription factor activity, sequence-specific DNA binding;MF:RNA polymerase II core promoter proximal region sequence-specific DNA binding;MF:iron io…	K09419;K08967	HSFF;mtnD, mtnZ, ADI1	map00270	Cysteine and methionine metabolism	ACN27735.1	unknown [Zea mays]
Zm00001eb004750	0.068	-3.88448	0.000931117015356	0.00177270948511	yes	down	------	------	------	------	------	------	NP_001358927.1	uncharacterized protein LOC100284467 [Zea mays]
Zm00001eb004760	0.009	-6.8163	6.86216680194E-7	1.72210937171E-6	yes	down	GO:0006633;GO:0016021;GO:0016020;GO:0016746;GO:001674	BP:fatty acid biosynthetic process;CC:integral component of membrane;CC:membrane;MF:transferase activity, transferring acyl groups;MF:transferase activity, transferring acyl groups other than amino-acyl groups;	K15397	KCS	map04626;map00062	Plant-pathogen interaction;Fatty acid elongation	NP_001310277.1	3-ketoacyl-CoA synthase 19-like [Zea mays]
Zm00001eb004770	0.476	-1.07077	8.90639109908E-12	3.0230559314E-11	yes	down	GO:0006355;GO:1904821;GO:0010343;GO:0009507;GO:000551	BP:regulation of transcription, DNA-templated;BP:chloroplast disassembly;BP:singlet oxygen-mediated programmed cell death;CC:chloroplast;MF:protein binding;	------	------	------	------	XP_008651272.1	pentatricopeptide repeat-containing protein At3g23020 [Zea mays]
Zm00001eb004780	0.196	-2.34811	7.69927352806E-88	1.48762813955E-86	yes	down	GO:0006813;GO:0006811;GO:0016020;GO:001602	BP:potassium ion transport;BP:ion transport;CC:membrane;CC:integral component of membrane;	------	------	------	------	XP_008651290.1	putative ion channel POLLUX-like 2 isoform X1 [Zea mays]
Zm00001eb005000	0.274	-1.86529	1.31511606277E-20	6.423887784E-20	yes	down	GO:000551	MF:protein binding;	------	------	------	------	XP_008651384.1	pentatricopeptide repeat-containing protein At5g01110 [Zea mays]
Zm00001eb005100	0.011	-6.48035	1.199830015E-8	3.39872922164E-8	yes	down	GO:0009579;GO:0005634;GO:0009536;GO:000551	CC:thylakoid;CC:nucleus;CC:plastid;MF:protein binding;	------	------	------	------	ACR35701.1	unknown [Zea mays]
Zm00001eb005140	0.317	-1.65555	1.1626668532E-20	5.68890434375E-20	yes	down	GO:0000028;GO:0030490;GO:0006412;GO:0005737;GO:0005840;GO:1990904;GO:0022627;GO:000373	BP:ribosomal small subunit assembly;BP:maturation of SSU-rRNA;BP:translation;CC:cytoplasm;CC:ribosome;CC:ribonucleoprotein complex;CC:cytosolic small ribosomal subunit;MF:structural constituent of ribosome;	K02979	RP-S28e, RPS28	map03010	Ribosome	ONL94055.1	40S ribosomal protein S28, partial [Zea mays]
Zm00001eb005230	0.242	-2.04812	3.14726585255E-18	1.41017941883E-17	yes	down	GO:000551	MF:protein binding;	------	------	------	------	NP_001147489.1	kelch motif family protein [Zea mays]
Zm00001eb005250	5621.99	12.4569	1.12443911627E-18	5.12133501052E-18	yes	up	------	------	------	------	------	------	NP_001358889.1	uncharacterized protein LOC100283639 precursor [Zea mays]
Zm00001eb005280	0.288	-1.79718	1.58453565873E-25	9.17611694908E-25	yes	down	GO:0001682;GO:0004526;GO:000551	BP:tRNA 5'-leader removal;MF:ribonuclease P activity;MF:protein binding;	------	------	------	------	XP_035818656.1	pentatricopeptide repeat-containing protein At5g15280, mitochondrial isoform X1 [Zea mays]
Zm00001eb005300	0.044	-4.49817	0.0244210234576	0.0385388823521	yes	down	GO:0080110;GO:0010584;GO:0016020;GO:0016021;GO:0004497;GO:0020037;GO:0016705;GO:0018685;GO:000550	BP:sporopollenin biosynthetic process;BP:pollen exine formation;CC:membrane;CC:integral component of membrane;MF:monooxygenase activity;MF:heme binding;MF:oxidoreductase activity, acting on paired donors, with incorporation or reduction of molecular oxygen;MF:alkane 1-monooxygenase activity;MF:iron ion binding;	K20495	CYP704B1	map00073;map00071	Cutin, suberine and wax biosynthesis;Fatty acid degradation	NP_001130648.1	male sterile26 [Zea mays]
Zm00001eb005320	0.302	-1.72653	5.90213588579E-20	2.81171603705E-19	yes	down	GO:0006412;GO:0015934;GO:0005840;GO:1990904;GO:0005762;GO:0009507;GO:000373	BP:translation;CC:large ribosomal subunit;CC:ribosome;CC:ribonucleoprotein complex;CC:mitochondrial large ribosomal subunit;CC:chloroplast;MF:structural constituent of ribosome;	K02911	RP-L32, MRPL32, rpmF	map03010	Ribosome	PWZ57702.1	hypothetical protein Zm00014a_010405 [Zea mays]
Zm00001eb005330	0.191	-2.39106	2.54681156862E-136	8.84208630691E-135	yes	down	GO:0044262;GO:0006098;GO:0009052;GO:0005975;GO:0005829;GO:0016857;GO:0004750;GO:004687	BP:cellular carbohydrate metabolic process;BP:pentose-phosphate shunt;BP:pentose-phosphate shunt, non-oxidative branch;BP:carbohydrate metabolic process;CC:cytosol;MF:racemase and epimerase activity, acting on carbohydrates and derivatives;MF:ribulose-phosphate 3-epimerase activity;MF:metal ion binding;	K01783	rpe, RPE	map00040;map00030;map00710	Pentose and glucuronate interconversions;Pentose phosphate pathway;Carbon fixation in photosynthetic organisms	CAD6209763.1	unnamed protein product [Miscanthus lutarioriparius]
Zm00001eb005360	0.203	-2.30194	1.01609860125E-13	3.78247413963E-13	yes	down	GO:0006412;GO:0005737;GO:0005840;GO:1990904;GO:0043229;GO:0009507;GO:0008097;GO:000373	BP:translation;CC:cytoplasm;CC:ribosome;CC:ribonucleoprotein complex;CC:intracellular organelle;CC:chloroplast;MF:5S rRNA binding;MF:structural constituent of ribosome;	------	------	------	------	PWZ58949.1	50S ribosomal protein L18, chloroplastic [Zea mays]
Zm00001eb005420	0.452	-1.14406	3.09518600769E-40	2.62537609018E-39	yes	down	GO:0016787;GO:0016887;GO:0005524;GO:000016	MF:hydrolase activity;MF:ATPase activity;MF:ATP binding;MF:nucleotide binding;	------	------	------	------	NP_001144701.1	uncharacterized protein LOC100277737 [Zea mays]
Zm00001eb005440	0.094	-3.4162	0.0119886343515	0.0198510766725	yes	down	GO:0006355;GO:0006357;GO:0045893;GO:0005634;GO:0043565;GO:0003700;GO:0003677;GO:000098	BP:regulation of transcription, DNA-templated;BP:regulation of transcription from RNA polymerase II promoter;BP:positive regulation of transcription, DNA-templated;CC:nucleus;MF:sequence-specific DNA binding;MF:transcription factor activity, sequence-specific DNA binding;MF:DNA binding;MF:RNA polymerase II transcription factor activity, sequence-specific DNA binding;	K09338	HD-ZIP	------	------	NP_001353536.1	homeobox-leucine zipper protein HAT7 [Zea mays]
Zm00001eb005460	0.392	-1.35274	1.21053143713E-25	7.03436118657E-25	yes	down	GO:0015770;GO:0005985;GO:0009846;GO:0016020;GO:0005887;GO:0008506;GO:0008515;GO:0042950;GO:000536	BP:sucrose transport;BP:sucrose metabolic process;BP:pollen germination;CC:membrane;CC:integral component of plasma membrane;MF:sucros;MF:sucrose transmembrane transporter activity;MF:salicin transmembrane transporter activity;MF:maltos;	K15378	SLC45A1_2_4	------	------	NP_001104840.2	sucrose transporter 1 [Zea mays]
Zm00001eb005530	13.216	3.72419	0	0	yes	up	GO:0005634;GO:000551	CC:nucleus;MF:protein binding;	------	------	------	------	PWZ57247.1	F-box/kelch-repeat protein [Zea mays]
Zm00001eb005580	10.055	3.32989	1.25315568004E-5	2.84611658641E-5	yes	up	GO:0010951;GO:0010466;GO:0004869;GO:003041	BP:negative regulation of endopeptidase activity;BP:negative regulation of peptidase activity;MF:cysteine-type endopeptidase inhibitor activity;MF:peptidase inhibitor activity;	------	------	------	------	XP_008651488.1	cysteine proteinase inhibitor 5 [Zea mays]
Zm00001eb005600	0.089	-3.48252	5.19133127547E-11	1.69475274112E-10	yes	down	GO:0008285;GO:0044260;GO:1900057;GO:0051865;GO:0048437;GO:0016567;GO:0006511;GO:0046621;GO:0031624;GO:0061630;GO:0016874;GO:000484	BP:negative regulation of cell proliferation;BP:cellular macromolecule metabolic process;BP:positive regulation of leaf senescence;BP:protein autoubiquitination;BP:floral organ development;BP:protein ubiquitination;BP:ubiquitin-dependent protein catabolic process;BP:negative regulation of organ growth;MF:ubiquitin conjugating enzyme binding;MF:ubiquitin protein ligase activity;MF:ligase activity;…	K19045	BB	------	------	NP_001306652.1	E3 ubiquitin ligase BIG BROTHER-like [Zea mays]
Zm00001eb005610	190.865	7.57641	5.18209502806E-9	1.50336781293E-8	yes	up	------	------	------	------	------	------	------	------
Zm00001eb005660	0.298	-1.7442	2.47822042872E-37	1.96668504559E-36	yes	down	GO:0044208;GO:0046040;GO:0006164;GO:0006167;GO:0005737;GO:0009536;GO:0009507;GO:0004019;GO:0000287;GO:0000166;GO:0046872;GO:0005525;GO:001687	BP:'de novo' AMP biosynthetic process;BP:IMP metabolic process;BP:purine nucleotide biosynthetic process;BP:AMP biosynthetic process;CC:cytoplasm;CC:plastid;CC:chloroplast;MF:adenylosuccinate synthase activity;MF:magnesium ion binding;MF:nucleotide binding;MF:metal ion binding;MF:GTP binding;MF:ligase activity;	K01939	purA, ADSS	map00250;map01232;map00230;map01240	Alanine, aspartate and glutamate metabolism;Nucleotide metabolism;Purine metabolism;Biosynthesis of cofactors	ACN33867.1	unknown [Zea mays]
Zm00001eb005670	0.333	-1.58528	6.58054755967E-21	3.25255089574E-20	yes	down	GO:0008033;GO:0032259;GO:0000049;GO:0016783;GO:0061708;GO:0016740;GO:0003723;GO:0008168;GO:000552	BP:tRNA processing;BP:methylation;MF:tRNA binding;MF:sulfurtransferase activity;MF:tRNA-5-taurinomethyluridine 2-sulfurtransferase;MF:transferase activity;MF:RNA binding;MF:methyltransferase activity;MF:ATP binding;	K21027	TRMU, SLM3	------	------	NP_001131207.1	tRNA methyltransferase [Zea mays]
Zm00001eb005690	0.344	-1.53935	2.35954494981E-7	6.12764603826E-7	yes	down	GO:0006355;GO:0006357;GO:0016602;GO:0005634;GO:0003700;GO:0003677;GO:0000978;GO:000098	BP:regulation of transcription, DNA-templated;BP:regulation of transcription from RNA polymerase II promoter;CC:CCAAT-binding factor complex;CC:nucleus;MF:transcription factor activity, sequence-specific DNA binding;MF:DNA binding;MF:RNA polymerase II core promoter proximal region sequence-specific DNA binding;MF:RNA polymerase II transcription factor activity, sequence-specific DNA binding;	K08064	NFYA, HAP2	------	------	NP_001346409.1	uncharacterized protein LOC100194365 [Zea mays]
Zm00001eb005700	0.171	-2.54796	1.09153942713E-23	5.93565909693E-23	yes	down	GO:0015711;GO:0071705;GO:0015748;GO:0055085;GO:0016021;GO:0016020;GO:000534	BP:organic anion transport;BP:nitrogen compound transport;BP:organophosphate ester transport;BP:transmembrane transport;CC:integral component of membrane;CC:membrane;MF:ATP transmembrane transporter activity;	K15121	SLC25A44	------	------	XP_020400796.1	solute carrier family 25 member 44 [Zea mays]
Zm00001eb005730	0.143	-2.8047	4.49133706092E-5	9.73761758613E-5	yes	down	GO:0010929;GO:0080113;GO:0009734;GO:0060918;GO:0009630;GO:000588	BP:positive regulation of auxin mediated signaling pathway;BP:regulation of seed growth;BP:auxin-activated signaling pathway;BP:auxin transport;BP:gravitropism;CC:plasma membrane;	K09285	OVM, ANT	------	------	NP_001360947.1	Protein BIG GRAIN 1-like [Zea mays]
Zm00001eb005760	0.454	-1.13968	9.65384703252E-16	3.91443660497E-15	yes	down	GO:0009579;GO:001602	CC:thylakoid;CC:integral component of membrane;	------	------	------	------	XP_008651510.1	uncharacterized protein LOC103631786 [Zea mays]
Zm00001eb005790	0.159	-2.65634	0.000199850509161	0.000407796732218	yes	down	GO:001602	CC:integral component of membrane;	------	------	------	------	XP_020400804.1	uncharacterized protein LOC109942746 [Zea mays]
Zm00001eb005800	0.275	-1.86121	0.00509872946107	0.00891780703498	yes	down	GO:0005975;GO:0047274;GO:001675	BP:carbohydrate metabolic process;MF:galactinol-sucrose galactosyltransferase activity;MF:transferase activity, transferring glycosyl groups;	K06617	E2.4.1.82	map00052	Galactose metabolism	ONL94192.1	hypothetical protein ZEAMMB73_Zm00001d027882 [Zea mays]
Zm00001eb005830	0.119	-3.07017	5.54399122812E-74	8.81878538181E-73	yes	down	GO:0090143;GO:0010020;GO:001602	BP:nucleoid organization;BP:chloroplast fission;CC:membrane;	K02221	yggT	------	------	NP_001150770.1	YGGT family protein [Zea mays]
Zm00001eb005850	2.284	1.19151	0.00014327999198	0.000296622332521	yes	up	GO:0007188;GO:0007165;GO:0007186;GO:0005834;GO:0005886;GO:0016787;GO:0031683;GO:0019001;GO:0003924;GO:0000166;GO:0003824;GO:0001664;GO:0046872;GO:000552	BP:adenylate cyclase-modulating G-protein coupled receptor signaling pathway;BP:signal transduction;BP:G-protein coupled receptor signaling pathway;CC:heterotrimeric G-protein complex;CC:plasma membrane;MF:hydrolase activity;MF:G-protein beta/gamma-subunit complex binding;MF:guanyl nucleotide binding;MF:GTPase activity;MF:nucleotide binding;MF:catalytic activity;MF:G-protein coupled receptor bind…	------	------	------	------	NP_001357668.1	uncharacterized protein LOC100286062 [Zea mays]
Zm00001eb005860	20.185	4.33519	6.16182568197E-41	5.29854264692E-40	yes	up	GO:0016021;GO:0016020;GO:001678	CC:integral component of membrane;CC:membrane;MF:hydrolase activity;	------	------	------	------	ONL94210.1	alpha/beta-Hydrolases superfamily protein [Zea mays]
Zm00001eb005890	15.556	3.95942	0.00577244538864	0.0100180398935	yes	up	GO:0036211;GO:0005618;GO:0048046;GO:0005576;GO:0030145;GO:0045735;GO:004687	BP:protein modification process;CC:cell wall;CC:apoplast;CC:extracellular region;MF:manganese ion binding;MF:nutrient reservoir activity;MF:metal ion binding;	------	------	------	------	ONL94213.1	Germin-like protein subfamily 1 member 1 [Zea mays]
Zm00001eb005900	32.324	5.01454	4.10818471536E-106	1.0116140613E-104	yes	up	GO:0016310;GO:0006468;GO:0016301;GO:0005524;GO:000467	BP:phosphorylation;BP:protein phosphorylation;MF:kinase activity;MF:ATP binding;MF:protein kinase activity;	K04733	IRAK4	------	------	XP_008651532.1	serine/threonine-protein kinase RIPK isoform X1 [Zea mays]
Zm00001eb005920	3.01	1.58985	5.51869766416E-44	5.09822546118E-43	yes	up	GO:0006633;GO:0034440;GO:0031408;GO:0006629;GO:0006631;GO:0051213;GO:0016702;GO:0005515;GO:0046872;GO:001649	BP:fatty acid biosynthetic process;BP:lipid oxidation;BP:oxylipin biosynthetic process;BP:lipid metabolic process;BP:fatty acid metabolic process;MF:dioxygenase activity;MF:oxidoreductase activity, acting on single donors with incorporation of molecular oxygen, incorporation of two atoms of oxygen;MF:protein binding;MF:metal ion binding;MF:oxidoreductase activity;	K00454	LOX2S	map00591;map00592	Linoleic acid metabolism;alpha-Linolenic acid metabolism	ONL94215.1	lipoxygenase9 [Zea mays]
Zm00001eb005960	2.797	1.48396	6.53591889753E-68	9.44435346683E-67	yes	up	GO:0032025;GO:0051603;GO:0010498;GO:0010499;GO:0006511;GO:0043161;GO:0046686;GO:0010045;GO:0005737;GO:0005839;GO:0019773;GO:0005634;GO:0000502;GO:0004175;GO:000429	BP:response to cobalt ion;BP:proteolysis involved in cellular protein catabolic process;BP:proteasomal protein catabolic process;BP:proteasomal ubiquitin-independent protein catabolic process;BP:ubiquitin-dependent protein catabolic process;BP:proteasome-mediated ubiquitin-dependent protein catabolic process;BP:response to cadmium ion;BP:response to nickel cation;CC:cytoplasm;CC:proteasome core c…	K02730	PSMA6	map03050	Proteasome	ACN33969.1	unknown [Zea mays]
Zm00001eb005980	12.339	3.62518	1.10772770716E-14	4.29972663621E-14	yes	up	GO:2000022;GO:0009611;GO:0031347;GO:000563	BP:regulation of jasmonic acid mediated signaling pathway;BP:response to wounding;BP:regulation of defense response;CC:nucleus;	K13464	JAZ	map04075	Plant hormone signal transduction	NP_001151145.1	Protein TIFY 11a [Zea mays]
Zm00001eb005990	26.717	4.7397	1.71229931243E-11	5.72667884198E-11	yes	up	GO:2000022;GO:0009611;GO:0031347;GO:000563	BP:regulation of jasmonic acid mediated signaling pathway;BP:response to wounding;BP:regulation of defense response;CC:nucleus;	K13464	JAZ	map04075	Plant hormone signal transduction	NP_001357488.1	Protein TIFY 11c [Zea mays]
Zm00001eb006010	0.205	-2.2869	0.000129343572452	0.000268934220598	yes	down	GO:0016787;GO:000372	MF:hydrolase activity;MF:RNA binding;	------	------	------	------	XP_008669449.1	uncharacterized protein LOC100275356 isoform X1 [Zea mays]
Zm00001eb006020	0.03	-5.06148	1.15215901795E-98	2.55253007125E-97	yes	down	GO:0006633;GO:0009416;GO:0080167;GO:0009409;GO:0005783;GO:0016021;GO:0016020;GO:0016740;GO:0016747;GO:0016746;GO:010275	BP:fatty acid biosynthetic process;BP:response to light stimulus;BP:response to karrikin;BP:response to cold;CC:endoplasmic reticulum;CC:integral component of membrane;CC:membrane;MF:transferase activity;MF:transferase activity, transferring acyl groups other than amino-acyl groups;MF:transferase activity, transferring acyl groups;MF:very-long-chain 3-ketoacyl-CoA synthase activity;	K15397	KCS	map04626;map00062	Plant-pathogen interaction;Fatty acid elongation	NP_001149405.2	3-ketoacyl-CoA synthase 10 [Zea mays]
Zm00001eb006040	4.058	2.02093	2.11607112547E-54	2.409065589E-53	yes	up	GO:0006355;GO:0043565;GO:000827	BP:regulation of transcription, DNA-templated;MF:sequence-specific DNA binding;MF:zinc ion binding;	------	------	------	------	XP_008651556.1	uncharacterized protein LOC103631794 [Zea mays]
Zm00001eb006140	2.079	1.05615	7.19156930378E-21	3.54723136661E-20	yes	up	GO:0055085;GO:1990961;GO:0042908;GO:0016021;GO:0016020;GO:0015297;GO:0022857;GO:004291	BP:transmembrane transport;BP:drug transmembrane export;BP:xenobiotic transport;CC:integral component of membrane;CC:membrane;MF:antiporter activity;MF:transmembrane transporter activity;MF:xenobiotic transporter activity;	K03327	TC.MATE, SLC47A, norM, mdtK, dinF	------	------	ONL94293.1	Protein DETOXIFICATION 12 [Zea mays]
Zm00001eb006180	12.139	3.60154	1.3093406194E-35	9.96653973069E-35	yes	up	GO:0006355;GO:0006351;GO:0009873;GO:0005634;GO:0003700;GO:000367	BP:regulation of transcription, DNA-templated;BP:transcription, DNA-templated;BP:ethylene-activated signaling pathway;CC:nucleus;MF:transcription factor activity, sequence-specific DNA binding;MF:DNA binding;	K09286	EREBP	------	------	NP_001336749.1	Ethylene-responsive transcription factor 1 [Zea mays]
Zm00001eb006200	43.864	5.45497	1.43101548552E-43	1.30809667686E-42	yes	up	GO:0006355;GO:0006351;GO:0009873;GO:0005634;GO:0016021;GO:0003700;GO:000367	BP:regulation of transcription, DNA-templated;BP:transcription, DNA-templated;BP:ethylene-activated signaling pathway;CC:nucleus;CC:integral component of membrane;MF:transcription factor activity, sequence-specific DNA binding;MF:DNA binding;	K09286	EREBP	------	------	NP_001183703.1	uncharacterized LOC100502296 [Zea mays]
Zm00001eb006220	0.296	-1.75819	2.8741002857E-36	2.2242902265E-35	yes	down	GO:0009873;GO:0005634;GO:0003700;GO:000367	BP:ethylene-activated signaling pathway;CC:nucleus;MF:transcription factor activity, sequence-specific DNA binding;MF:DNA binding;	K09286	EREBP	------	------	NP_001147529.2	ethylene-responsive element binding protein 2 [Zea mays]
Zm00001eb006250	3.629	1.85974	0.00240246225773	0.0043671729246	yes	up	------	------	------	------	------	------	XP_008651674.1	uncharacterized protein LOC103631809 [Zea mays]
Zm00001eb006350	0.114	-3.13349	6.44254866281E-18	2.85636901184E-17	yes	down	GO:0009834;GO:0045492;GO:0005794;GO:0016021;GO:0016020;GO:0016740;GO:0016757;GO:001502	BP:plant-type secondary cell wall biogenesis;BP:xylan biosynthetic process;CC:Golgi apparatus;CC:integral component of membrane;CC:membrane;MF:transferase activity;MF:transferase activity, transferring glycosyl groups;MF:glucuronosyltransferase activity;	K20890	GUX	------	------	NP_001130837.1	UDP-glucuronate:xylan alpha-glucuronosyltransferase 2-like [Zea mays]
Zm00001eb006390	2.654	1.40816	1.2814710053E-37	1.02318118754E-36	yes	up	GO:001678	MF:hydrolase activity;	K23504	SERAC1	------	------	ONL94360.1	alpha/beta-Hydrolases superfamily protein [Zea mays]
Zm00001eb006400	0.499	-1.00261	3.20101277855E-5	7.04110004579E-5	yes	down	GO:0016021;GO:001602	CC:integral component of membrane;CC:membrane;	------	------	------	------	NP_001143961.2	uncharacterized protein LOC100276776 [Zea mays]
Zm00001eb006410	36.358	5.18422	0.00100136431574	0.00190052698529	yes	up	GO:0016740;GO:001674	MF:transferase activity;MF:transferase activity, transferring acyl groups other than amino-acyl groups;	------	------	------	------	XP_008651745.1	tryptamine benzoyltransferase 1 [Zea mays]
Zm00001eb006420	122.312	6.93442	6.67165064484E-19	3.06784806718E-18	yes	up	GO:1901564;GO:0006520;GO:0019752;GO:0005737;GO:0016829;GO:0016830;GO:0016831;GO:0003824;GO:003017	BP:organonitrogen compound metabolic process;BP:cellular amino acid metabolic process;BP:carboxylic acid metabolic process;CC:cytoplasm;MF:lyase activity;MF:carbon-carbon lyase activity;MF:carboxy-lyase activity;MF:catalytic activity;MF:pyridoxal phosphate binding;	K01592	TYDC	map00950;map00350	Isoquinoline alkaloid biosynthesis;Tyrosine metabolism	XP_008651749.1	tyrosine decarboxylase [Zea mays]
Zm00001eb006430	1019.83	9.99412	8.93081600789E-42	7.85124278072E-41	yes	up	GO:0016740;GO:001674	MF:transferase activity;MF:transferase activity, transferring acyl groups other than amino-acyl groups;	------	------	------	------	NP_001169239.1	Tryptamine benzoyltransferase 1-like [Zea mays]
Zm00001eb006440	23.108	4.53033	1.00798858935E-17	4.42731656379E-17	yes	up	GO:1901564;GO:0006520;GO:0019752;GO:0005737;GO:0016829;GO:0016830;GO:0016831;GO:0003824;GO:003017	BP:organonitrogen compound metabolic process;BP:cellular amino acid metabolic process;BP:carboxylic acid metabolic process;CC:cytoplasm;MF:lyase activity;MF:carbon-carbon lyase activity;MF:carboxy-lyase activity;MF:catalytic activity;MF:pyridoxal phosphate binding;	------	------	------	------	NP_001152297.2	Tyrosine decarboxylase [Zea mays]
Zm00001eb006470	0.434	-1.20517	7.59481508628E-17	3.22577412363E-16	yes	down	GO:0016021;GO:001602	CC:integral component of membrane;CC:membrane;	------	------	------	------	XP_008651756.1	transmembrane protein 131 homolog [Zea mays]
Zm00001eb006550	0.298	-1.74665	2.29301812943E-7	5.95972992959E-7	yes	down	GO:0017126;GO:000563	BP:nucleologenesis;CC:nucleus;	------	------	------	------	NP_001358640.1	Protein EMBRYO DEFECTIVE 514-like [Zea mays]
Zm00001eb006640	26.209	4.71201	0.0195829	0.0313449	yes	up	GO:0006863;GO:0015860;GO:1904823;GO:0016021;GO:0016020;GO:0005345;GO:001521	BP:purine nucleobase transport;BP:purine nucleoside transmembrane transport;BP:purine nucleobase transmembrane transport;CC:integral component of membrane;CC:membrane;MF:purine nucleobase transmembrane transporter activity;MF:purine nucleoside transmembrane transporter activity;	------	------	------	------	PWZ54577.1	Purine permease 3 [Zea mays]
Zm00001eb006660	18.519	4.21093	0	0	yes	up	GO:1990961;GO:0055085;GO:0016021;GO:0016020;GO:0015297;GO:0022857;GO:004291	BP:drug transmembrane export;BP:transmembrane transport;CC:integral component of membrane;CC:membrane;MF:antiporter activity;MF:transmembrane transporter activity;MF:xenobiotic transporter activity;	K03327	TC.MATE, SLC47A, norM, mdtK, dinF	------	------	NP_001337655.1	putative MATE efflux family protein [Zea mays]
Zm00001eb006670	43.222	5.43371	0.00116504088465	0.00219607759192	yes	up	GO:0044238;GO:0006896;GO:0044260;GO:0006623;GO:0016567;GO:0006511;GO:0005802;GO:0016021;GO:0016020;GO:0005768;GO:0017119;GO:0061630;GO:0016874;GO:000484	BP:primary metabolic process;BP:Golgi to vacuole transport;BP:cellular macromolecule metabolic process;BP:protein targeting to vacuole;BP:protein ubiquitination;BP:ubiquitin-dependent protein catabolic process;CC:trans-Golgi network;CC:integral component of membrane;CC:membrane;CC:endosome;CC:Golgi transport complex;MF:ubiquitin protein ligase activity;MF:ligase activity;MF:ubiquitin-protein tran…	K10664	ATL6S	------	------	NP_001137082.1	putative RING zinc finger domain superfamily protein precursor [Zea mays]
Zm00001eb006690	2.323	1.21595	1.99926012163E-34	1.4798338905E-33	yes	up	GO:0016020;GO:0005886;GO:003122	CC:membrane;CC:plasma membrane;CC:anchored component of membrane;	------	------	------	------	ACR36337.1	unknown [Zea mays]
Zm00001eb006720	2.829	1.50021	7.74446965179E-24	4.23057862714E-23	yes	up	GO:000551	MF:protein binding;	------	------	------	------	NP_001158922.1	uncharacterized protein LOC100275925 [Zea mays]
Zm00001eb006760	2.562	1.35704	3.52154953655E-9	1.03142640308E-8	yes	up	GO:0046294;GO:0005829;GO:0004024;GO:0008270;GO:0051903;GO:0046872;GO:001649	BP:formaldehyde catabolic process;CC:cytosol;MF:alcohol dehydrogenase activity, zinc-dependent;MF:zinc ion binding;MF:S;MF:metal ion binding;MF:oxidoreductase activity;	K00121	frmA, ADH5, adhC	map00620;map00010;map00071;map00350	Pyruvate metabolism;Glycolysis / Gluconeogenesis;Fatty acid degradation;Tyrosine metabolism	NP_001132441.1	Alcohol dehydrogenase-like 7 [Zea mays]
Zm00001eb006770	8.528	3.09229	2.95373374721E-37	2.33887488555E-36	yes	up	GO:0046294;GO:0071704;GO:0005829;GO:0004024;GO:0008270;GO:0051903;GO:0046872;GO:001649	BP:formaldehyde catabolic process;BP:organic substance metabolic process;CC:cytosol;MF:alcohol dehydrogenase activity, zinc-dependent;MF:zinc ion binding;MF:S;MF:metal ion binding;MF:oxidoreductase activity;	K00121	frmA, ADH5, adhC	map00620;map00010;map00071;map00350	Pyruvate metabolism;Glycolysis / Gluconeogenesis;Fatty acid degradation;Tyrosine metabolism	NP_001141131.1	Alcohol dehydrogenase-like 7 [Zea mays]
Zm00001eb006830	0.002	-8.84574	7.73497940594E-78	1.29875279943E-76	yes	down	GO:0042372;GO:0032194;GO:0042371;GO:0009772;GO:0010236;GO:0016021;GO:0009507;GO:0004659;GO:001676	BP:phylloquinone biosynthetic process;BP:ubiquinone biosynthetic process via 3,4-dihydroxy-5-polyprenylbenzoate;BP:vitamin K biosynthetic process;BP:photosynthetic electron transport in photosystem II;BP:plastoquinone biosynthetic process;CC:integral component of membrane;CC:chloroplast;MF:prenyltransferase activity;MF:transferase activity, transferring alkyl or ary;	K23094	ABC4, menA	map00130;map01240	Ubiquinone and other terpenoid-quinone biosynthesis;Biosynthesis of cofactors	XP_008680598.1	uncharacterized protein LOC100285808 isoform X1 [Zea mays]
Zm00001eb006850	2.142	1.09907	0.00753498607345	0.0128676928651	yes	up	GO:0015031;GO:0005768;GO:0005794;GO:0003924;GO:000552	BP:protein transport;CC:endosome;CC:Golgi apparatus;MF:GTPase activity;MF:GTP binding;	K07904	RAB11A	map04144	Endocytosis	NP_001151560.1	ras-related protein Rab11D [Zea mays]
Zm00001eb006880	3.971	1.98952	1.79152852967E-66	2.52272521549E-65	yes	up	GO:0016021;GO:001602	CC:integral component of membrane;CC:membrane;	------	------	------	------	NP_001354255.1	uncharacterized protein LOC100277510 [Zea mays]
Zm00001eb006890	10.406	3.37936	2.93158433549E-114	7.92576736728E-113	yes	up	GO:0006355;GO:0006357;GO:0005634;GO:0003712;GO:0005516;GO:0005515;GO:0003677;GO:000369	BP:regulation of transcription, DNA-templated;BP:regulation of transcription from RNA polymerase II promoter;CC:nucleus;MF:transcription cofactor activity;MF:calmodulin binding;MF:protein binding;MF:DNA binding;MF:double-stranded DNA binding;	K21596	CAMTA	------	------	XP_008651919.1	calmodulin-binding transcription activator 1 isoform X2 [Zea mays]
Zm00001eb006910	8.034	3.00609	1.05029837114E-148	4.20588100867E-147	yes	up	GO:0015711;GO:0071705;GO:0015748;GO:0055085;GO:0016021;GO:0016020;GO:0005347;GO:0051536;GO:004687	BP:organic anion transport;BP:nitrogen compound transport;BP:organophosphate ester transport;BP:transmembrane transport;CC:integral component of membrane;CC:membrane;MF:ATP transmembrane transporter activity;MF:iron-sulfur cluster binding;MF:metal ion binding;	------	------	------	------	NP_001346291.1	Probable mitochondrial adenine nucleotide transporter BTL3 [Zea mays]
Zm00001eb006920	2.455	1.29597	3.58387117066E-23	1.91763155147E-22	yes	up	GO:0007030;GO:0048193;GO:0009860;GO:0006891;GO:0015031;GO:0005794;GO:0016020;GO:0017119;GO:0000139;GO:004280	BP:Golgi organization;BP:Golgi vesicle transport;BP:pollen tube growth;BP:intra-Golgi vesicle-mediated transport;BP:protein transport;CC:Golgi apparatus;CC:membrane;CC:Golgi transport complex;CC:Golgi membrane;MF:protein homodimerization activity;	K20295	COG8	------	------	NP_001347429.1	Conserved oligomeric Golgi complex subunit 8-like [Zea mays]
Zm00001eb006930	0.057	-4.12241	4.45805496832E-7	1.13525209978E-6	yes	down	GO:000551	MF:protein binding;	------	------	------	------	NP_001144712.1	uncharacterized protein LOC100277752 [Zea mays]
Zm00001eb006940	23.733	4.56882	1.82073409493E-158	8.03024843835E-157	yes	up	GO:0006891;GO:0006890;GO:0006886;GO:0042147;GO:0015031;GO:0005794;GO:0012505;GO:0005829;GO:0003924;GO:000552	BP:intra-Golgi vesicle-mediated transport;BP:retrograde vesicle-mediated transport, Golgi to ER;BP:intracellular protein transport;BP:retrograde transport, endosome to Golgi;BP:protein transport;CC:Golgi apparatus;CC:endomembrane system;CC:cytosol;MF:GTPase activity;MF:GTP binding;	K07893	RAB6A	------	------	PWZ58410.1	Ras-related protein RABH1e [Zea mays]
Zm00001eb006950	20.148	4.33255	0.000145838511068	0.000301701515223	yes	up	GO:0006417;GO:0010608;GO:0005737;GO:0003723;GO:000372	BP:regulation of translation;BP:posttranscriptional regulation of gene expression;CC:cytoplasm;MF:RNA binding;MF:mRNA binding;	------	------	------	------	NP_001169625.1	uncharacterized protein LOC100383506 [Zea mays]
Zm00001eb007080	0.445	-1.16946	0.000269761657213	0.000543345962954	yes	down	GO:0000160;GO:0016310;GO:0007165;GO:0005783;GO:0016021;GO:0051740;GO:0004672;GO:0000155;GO:0016772;GO:003819	BP:phosphorelay signal transduction system;BP:phosphorylation;BP:signal transduction;CC:endoplasmic reticulum;CC:integral component of membrane;MF:ethylene binding;MF:protein kinase activity;MF:phosphorelay sensor kinase activity;MF:transferase activity, transferring phosphorus-containing groups;MF:ethylene receptor activity;	K14509	ETR, ERS	map04016;map04075	MAPK signaling pathway - plant;Plant hormone signal transduction	ONL94498.1	Ethylene response sensor 1 [Zea mays]
Zm00001eb007130	0.176	-2.50559	9.60422656624E-50	1.00093122748E-48	yes	down	GO:0006431;GO:0006418;GO:0048481;GO:0048731;GO:0006412;GO:0005739;GO:0009507;GO:0004825;GO:0004812;GO:0000166;GO:0016874;GO:000552	BP:methionyl-tRNA aminoacylation;BP:tRNA aminoacylation for protein translation;BP:plant ovule development;BP:system development;BP:translation;CC:mitochondrion;CC:chloroplast;MF:methionine-tRNA ligase activity;MF:aminoacyl-tRNA ligase activity;MF:nucleotide binding;MF:ligase activity;MF:ATP binding;	K01874	MARS, metG	map00450;map00970	Selenocompound metabolism;Aminoacyl-tRNA biosynthesis	PWZ53820.1	hypothetical protein Zm00014a_016285 [Zea mays]
Zm00001eb007140	0.049	-4.33811	0.00546976531477	0.00952671529984	yes	down	GO:0018230;GO:0006612;GO:0005794;GO:0016020;GO:0005783;GO:0016021;GO:0016740;GO:0016746;GO:0019706;GO:001640	BP:peptidyl-L-cysteine S-palmitoylation;BP:protein targeting to membrane;CC:Golgi apparatus;CC:membrane;CC:endoplasmic reticulum;CC:integral component of membrane;MF:transferase activity;MF:transferase activity, transferring acyl groups;MF:protein-cysteine S-palmitoyltransferase activity;MF:palmitoyltransferase activity;	K20027	ZDHHC1_11	------	------	ONL94551.1	putative protein S-acyltransferase 22 [Zea mays]
Zm00001eb007250	2.506	1.32549	1.25376165653E-58	1.54763562692E-57	yes	up	GO:0016192;GO:0048193;GO:0015031;GO:0016021;GO:0016020;GO:0005739;GO:011016	BP:vesicle-mediated transport;BP:Golgi vesicle transport;BP:protein transport;CC:integral component of membrane;CC:membrane;CC:mitochondrion;CC:cellular anatomical entity;	------	------	------	------	ONL94584.1	Syntaxin/t-SNARE family protein [Zea mays]
Zm00001eb007280	3.044	1.60582	1.94115926593E-76	3.19578926854E-75	yes	up	GO:0016567;GO:000551	BP:protein ubiquitination;MF:protein binding;	------	------	------	------	ONL94586.1	BTB/POZ domain-containing protein [Zea mays]
Zm00001eb007310	0.012	-6.43956	5.10139463141E-7	1.29218879305E-6	yes	down	GO:0016021;GO:0016020;GO:000588	CC:integral component of membrane;CC:membrane;CC:plasma membrane;	------	------	------	------	NP_001384079.1	CASP-like protein 5A1 [Zea mays]
Zm00001eb007440	0.184	-2.44564	7.76791583409E-16	3.16268291872E-15	yes	down	GO:0005739;GO:0016971;GO:0050660;GO:0016972;GO:0015035;GO:0042802;GO:001649	CC:mitochondrion;MF:flavin-linked sulfhydryl oxidase activity;MF:flavin adenine dinucleotide binding;MF:thiol oxidase activity;MF:protein disulfide oxidoreductase activity;MF:identical protein binding;MF:oxidoreductase activity;	K17783	ERV1, GFER, ALR	------	------	ONL94599.1	Augmenter of liver regeneration [Zea mays]
Zm00001eb007510	0.336	-1.5749	1.00964728003E-16	4.26873696129E-16	yes	down	GO:0016567;GO:000551	BP:protein ubiquitination;MF:protein binding;	------	------	------	------	ONL94642.1	BTB/POZ domain-containing protein NPY2 [Zea mays]
Zm00001eb007600	2.211	1.14492	3.11482055112E-50	3.26754576777E-49	yes	up	GO:0043130;GO:000551	MF:ubiquitin binding;MF:protein binding;	K18667	ASCC2	------	------	XP_008652247.2	uncharacterized protein LOC103632203 [Zea mays]
Zm00001eb007610	0.018	-5.76832	4.09063345791E-21	2.03942121624E-20	yes	down	GO:0045010;GO:0030036;GO:0016021;GO:0016020;GO:0003779;GO:005101	BP:actin nucleation;BP:actin cytoskeleton organization;CC:integral component of membrane;CC:membrane;MF:actin binding;MF:actin filament binding;	------	------	------	------	XP_008652255.1	formin-like protein 8 [Zea mays]
Zm00001eb007640	11.38	3.50839	6.58694664327E-9	1.89826771074E-8	yes	up	GO:0000079;GO:0044772;GO:0007049;GO:0051301;GO:0005737;GO:0005634;GO:0000307;GO:001653	BP:regulation of cyclin-dependent protein serine/threonine kinase activity;BP:mitotic cell cycle phase transition;BP:cell cycle;BP:cell division;CC:cytoplasm;CC:nucleus;CC:cyclin-dependent protein kinase holoenzyme complex;MF:cyclin-dependent protein serine/threonine kinase regulator activity;	K18811	CYCD5	------	------	NP_001105863.2	cyclin D5,2 [Zea mays]
Zm00001eb007680	0.166	-2.58751	2.96242325636E-43	2.68403586421E-42	yes	down	GO:0042254;GO:000573	BP:ribosome biogenesis;CC:nucleolus;	------	------	------	------	XP_008643531.1	uncharacterized protein LOC100381737 isoform X1 [Zea mays]
Zm00001eb007700	0.41	-1.28754	3.16575641542E-11	1.04285449977E-10	yes	down	GO:0030488;GO:0006364;GO:0070475;GO:0005737;GO:0051539;GO:0003824;GO:0051536;GO:0008173;GO:004687	BP:tRNA methylation;BP:rRNA processing;BP:rRNA base methylation;CC:cytoplasm;MF:4 iron, 4 sulfur cluster binding;MF:catalytic activity;MF:iron-sulfur cluster binding;MF:RNA methyltransferase activity;MF:metal ion binding;	------	------	------	------	ONL94710.1	Radical SAM superfamily protein [Zea mays]
Zm00001eb007740	293.941	8.19938	5.86034615558E-60	7.3831618613E-59	yes	up	GO:0005975;GO:0000272;GO:0045493;GO:0110165;GO:0016787;GO:0016798;GO:0031176;GO:000455	BP:carbohydrate metabolic process;BP:polysaccharide catabolic process;BP:xylan catabolic process;CC:cellular anatomical entity;MF:hydrolase activity;MF:hydrolase activity, acting on glycosyl bonds;MF:endo-1,4-beta-xylanase activity;MF:hydrolase activity, hydrolyzing O-glycosyl compounds;	------	------	------	------	XP_008652268.1	endo-1,4-beta-xylanase 5-like [Zea mays]
Zm00001eb007760	2.028	1.02019	1.47085840992E-18	6.67582780046E-18	yes	up	GO:0006450;GO:0005737;GO:0000049;GO:0016779;GO:000372	BP:regulation of translational fidelity;CC:cytoplasm;MF:tRNA binding;MF:nucleotidyltransferase activity;MF:double-stranded RNA binding;	K07566	tsaC, rimN, SUA5, YRDC	------	------	XP_008676520.1	ischemia/reperfusion inducible protein isoform X1 [Zea mays]
Zm00001eb007770	0.391	-1.3565	0.0109152296851	0.0181901488606	yes	down	GO:000551	MF:protein binding;	------	------	------	------	XP_008652276.1	pentatricopeptide repeat-containing protein At2g16880 [Zea mays]
Zm00001eb007790	48.559	5.60165	6.56312506569E-5	0.000140260846212	yes	up	GO:001602	CC:integral component of membrane;	------	------	------	------	ONL94739.1	Uncharacterized conserved protein (UCP012943) [Zea mays]
Zm00001eb007830	0.255	-1.97027	9.64804754626E-23	5.08750672449E-22	yes	down	GO:0009579;GO:0009536;GO:0016020;GO:0005886;GO:0031234;GO:000551	CC:thylakoid;CC:plastid;CC:membrane;CC:plasma membrane;CC:extrinsic component of cytoplasmic side of plasma membrane;MF:protein binding;	K21843	TTC7	------	------	NP_001346971.1	Protein NPGR1 [Zea mays]
Zm00001eb007860	0.136	-2.87574	2.95803021872E-109	7.51601448142E-108	yes	down	GO:0006412;GO:0005737;GO:0005840;GO:0005829;GO:1990904;GO:0022627;GO:000373	BP:translation;CC:cytoplasm;CC:ribosome;CC:cytosol;CC:ribonucleoprotein complex;CC:cytosolic small ribosomal subunit;MF:structural constituent of ribosome;	K02984	RP-S3Ae, RPS3A	map03010	Ribosome	AQL09009.1	40S ribosomal protein S3a-2 [Zea mays]
Zm00001eb007870	4.163	2.05766	4.21757578928E-5	9.16900401771E-5	yes	up	------	------	------	------	------	------	NP_001144875.2	uncharacterized protein LOC100277970 [Zea mays]
Zm00001eb007880	8.463	3.08115	0.0143434184348	0.0234794	yes	up	GO:0009725;GO:0009744;GO:0016020;GO:0016021;GO:003802	BP:response to hormone;BP:response to sucrose;CC:membrane;CC:integral component of membrane;MF:signaling receptor activity;	K07297	ADIPOR	------	------	XP_008652310.1	heptahelical transmembrane protein 4 [Zea mays]
Zm00001eb007920	7.943	2.98977	2.26876903109E-6	5.47126628765E-6	yes	up	GO:0016021;GO:001602	CC:integral component of membrane;CC:membrane;	------	------	------	------	NP_001309286.1	uncharacterized protein LOC103632282 [Zea mays]
Zm00001eb007930	0.3	-1.73468	1.16868341035E-7	3.10265724253E-7	yes	down	GO:0044238;GO:0006284;GO:0090304;GO:0006807;GO:0043414;GO:0032259;GO:0005634;GO:0008725;GO:0003676;GO:000816	BP:primary metabolic process;BP:base-excision repair;BP:nucleic acid metabolic process;BP:nitrogen compound metabolic process;BP:macromolecule methylation;BP:methylation;CC:nucleus;MF:DNA-3-methyladenine glycosylase activity;MF:nucleic acid binding;MF:methyltransferase activity;	------	------	------	------	NP_001347602.1	Methyltransferase-like protein 2 [Zea mays]
Zm00001eb007950	3.043	1.60532	1.55305585238E-5	3.50230440099E-5	yes	up	GO:0006355;GO:0006357;GO:0045893;GO:0005634;GO:0043565;GO:0003700;GO:0003677;GO:0000978;GO:000098	BP:regulation of transcription, DNA-templated;BP:regulation of transcription from RNA polymerase II promoter;BP:positive regulation of transcription, DNA-templated;CC:nucleus;MF:sequence-specific DNA binding;MF:transcription factor activity, sequence-specific DNA binding;MF:DNA binding;MF:RNA polymerase II core promoter proximal region sequence-specific DNA binding;MF:RNA polymerase II transcript…	K09338	HD-ZIP	------	------	NP_001142313.1	Homeobox-leucine zipper protein HOX12 [Zea mays]
Zm00001eb007960	0.11	-3.1804	1.08606412089E-13	4.03716636962E-13	yes	down	GO:0016579;GO:0070646;GO:0008233;GO:010100	BP:protein deubiquitination;BP:protein modification by small protein removal;MF:peptidase activity;MF:ubiquitinyl hydrolase activity;	K22763	DESI2, PPPDE1	------	------	PWZ56267.1	DeSI-like protein, partial [Zea mays]
Zm00001eb007980	0.214	-2.22181	1.43384694762E-12	5.05694798675E-12	yes	down	GO:0006886;GO:0008333;GO:0032418;GO:0007040;GO:2000300;GO:0031083;GO:0099078;GO:000014	BP:intracellular protein transport;BP:endosome to lysosome transport;BP:lysosome localization;BP:lysosome organization;BP:regulation of synaptic vesicle exocytosis;CC:BLOC-1 complex;CC:BORC complex;MF:SNARE binding;	------	------	------	------	NP_001144499.2	uncharacterized protein LOC100277481 [Zea mays]
Zm00001eb008010	8.498	3.08706	6.0291745686E-51	6.40198447535E-50	yes	up	GO:0006355;GO:0005634;GO:000370	BP:regulation of transcription, DNA-templated;CC:nucleus;MF:transcription factor activity, sequence-specific DNA binding;	K25869	IDD1_2	------	------	NP_001146099.1	Zinc finger protein ENHYDROUS [Zea mays]
Zm00001eb008070	3.506	1.8097	1.2679329334E-37	1.01265341819E-36	yes	up	GO:0055085;GO:0016021;GO:0016020;GO:0015293;GO:0022857;GO:001514	BP:transmembrane transport;CC:integral component of membrane;CC:membrane;MF:symporter activity;MF:transmembrane transporter activity;MF:carbohydrate transmembrane transporter activity;	------	------	------	------	NP_001147446.1	sorbitol transporter [Zea mays]
Zm00001eb008080	0.009	-6.7773	5.44377251276E-32	3.79649250392E-31	yes	down	GO:0034219;GO:0008643;GO:0055085;GO:0016021;GO:0016020;GO:0015293;GO:0022857;GO:001514	BP:carbohydrate transmembrane transport;BP:carbohydrate transport;BP:transmembrane transport;CC:integral component of membrane;CC:membrane;MF:symporter activity;MF:transmembrane transporter activity;MF:carbohydrate transmembrane transporter activity;	------	------	------	------	NP_001385831.1	Polyol transporter 5 [Zea mays]
Zm00001eb008100	0.145	-2.7852	2.71637071432E-99	6.07417725465E-98	yes	down	GO:0006412;GO:0005840;GO:1990904;GO:0005739;GO:0015935;GO:0003735;GO:0003723;GO:000372	BP:translation;CC:ribosome;CC:ribonucleoprotein complex;CC:mitochondrion;CC:small ribosomal subunit;MF:structural constituent of ribosome;MF:RNA binding;MF:mRNA binding;	K02946	RP-S10, MRPS10, rpsJ	map03010	Ribosome	XP_008652481.1	30S ribosomal protein S10, chloroplastic [Zea mays]
Zm00001eb008160	0.041	-4.61184	3.40816298177E-66	4.77109583289E-65	yes	down	GO:1902358;GO:0008272;GO:0055085;GO:0016020;GO:0016021;GO:0005886;GO:0005887;GO:0015301;GO:000827	BP:sulfate transmembrane transport;BP:sulfate transport;BP:transmembrane transport;CC:membrane;CC:integral component of membrane;CC:plasma membrane;CC:integral component of plasma membrane;MF:anio;MF:secondary active sulfate transmembrane transporter activity;	K17470	SULTR1	------	------	NP_001105050.2	sulfate permease 1 [Zea mays]
Zm00001eb008170	0.048	-4.36704	2.80136802197E-124	8.71428804407E-123	yes	down	GO:1902358;GO:0008272;GO:0055085;GO:0016020;GO:0016021;GO:0005886;GO:0005887;GO:0015301;GO:0015116;GO:000827	BP:sulfate transmembrane transport;BP:sulfate transport;BP:transmembrane transport;CC:membrane;CC:integral component of membrane;CC:plasma membrane;CC:integral component of plasma membrane;MF:anio;MF:sulfate transmembrane transporter activity;MF:secondary active sulfate transmembrane transporter activity;	K17469	SULTR2	------	------	NP_001296802.1	Low affinity sulfate transporter 3 [Zea mays]
Zm00001eb008200	8.342	3.06038	3.85452944058E-48	3.88320172975E-47	yes	up	GO:0055114;GO:0016020;GO:0016021;GO:004687	BP:oxidation-reduction process;CC:membrane;CC:integral component of membrane;MF:metal ion binding;	------	------	------	------	NP_001359225.1	Cytochrome b561 and DOMON domain-containing protein At4g12980-like precursor [Zea mays]
Zm00001eb008240	0.025	-5.33798	0.000602584815956	0.00117146829411	yes	down	GO:0048507;GO:001007	BP:meristem development;BP:meristem maintenance;	------	------	------	------	ONL94868.1	Plant mobile domain protein family [Zea mays]
Zm00001eb008250	0.039	-4.67224	0.0100648526727	0.0168483004861	yes	down	GO:0016020;GO:0016021;GO:0004497;GO:004687	CC:membrane;CC:integral component of membrane;MF:monooxygenase activity;MF:metal ion binding;	------	------	------	------	NP_001152259.1	Cytochrome b561 and DOMON domain-containing protein At2g04850 precursor [Zea mays]
Zm00001eb008300	0.006	-7.44174	8.21196374686E-9	2.35100112773E-8	yes	down	GO:0071704;GO:0046208;GO:0050660;GO:0016647;GO:001649	BP:organic substance metabolic process;BP:spermine catabolic process;MF:flavin adenine dinucleotide binding;MF:oxidoreductase activity, acting on the CH-NH group of donors, oxygen as acceptor;MF:oxidoreductase activity;	K13366	MPAO, PAO1	map00330;map00410	Arginine and proline metabolism;beta-Alanine metabolism	XP_035818925.1	polyamine oxidase 7 isoform X1 [Zea mays]
Zm00001eb008360	0.066	-3.91587	3.1902078616E-141	1.18037690879E-139	yes	down	GO:0006021;GO:0008654;GO:0005737;GO:000451	BP:inositol biosynthetic process;BP:phospholipid biosynthetic process;CC:cytoplasm;MF:inositol-3-phosphate synthase activity;	K01858	INO1, ISYNA1	map00562	Inositol phosphate metabolism	XP_035817013.1	inositol-3-phosphate synthase isoform X1 [Zea mays]
Zm00001eb008400	0.325	-1.62041	1.2221262835E-37	9.76884461358E-37	yes	down	GO:0006457;GO:0005737;GO:0005832;GO:0051082;GO:0000166;GO:0140662;GO:0016887;GO:000552	BP:protein folding;CC:cytoplasm;CC:chaperonin-containing T-complex;MF:unfolded protein binding;MF:nucleotide binding;MF:old GO;MF:ATPase activity;MF:ATP binding;	K09495	CCT3, TRIC5	------	------	NP_001152322.2	T-complex protein 1 subunit gamma [Zea mays]
Zm00001eb008420	0.099	-3.33482	5.11617555161E-25	2.90882440471E-24	yes	down	------	------	------	------	------	------	NP_001144423.1	remorin6.3 isoform 1 [Zea mays]
Zm00001eb008430	0.38	-1.39642	1.12926852601E-15	4.56927253649E-15	yes	down	GO:0046839;GO:0016020;GO:0005789;GO:0042392;GO:0035091;GO:0043130;GO:000551	BP:phospholipid dephosphorylation;CC:membrane;CC:endoplasmic reticulum membrane;MF:sphingosine-1-phosphate phosphatase activity;MF:phosphatidylinositol binding;MF:ubiquitin binding;MF:protein binding;	------	------	------	------	NP_001168260.1	Pentatricopeptide repeat-containing protein At3g29290-like [Zea mays]
Zm00001eb008450	5.344	2.41803	7.02948429585E-41	6.03379829903E-40	yes	up	GO:0045489;GO:0071555;GO:0005794;GO:0016021;GO:0000139;GO:0016740;GO:0016757;GO:004726	BP:pectin biosynthetic process;BP:cell wall organization;CC:Golgi apparatus;CC:integral component of membrane;CC:Golgi membrane;MF:transferase activity;MF:transferase activity, transferring glycosyl groups;MF:polygalacturonate 4-alpha-galacturonosyltransferase activity;	K20867	GAUT12S	------	------	NP_001349104.1	Probable galacturonosyltransferase 14 [Zea mays]
Zm00001eb008490	2.522	1.3346	1.7823570631E-41	1.55405514715E-40	yes	up	GO:0006508;GO:0005739;GO:0046872;GO:000422	BP:proteolysis;CC:mitochondrion;MF:metal ion binding;MF:metalloendopeptidase activity;	K17732	PMPCB, MAS1	------	------	NP_001130423.1	Probable mitochondrial-processing peptidase subunit beta, mitochondrial-like [Zea mays]
Zm00001eb008500	0.017	-5.91572	6.13531617294E-6	1.42915137074E-5	yes	down	GO:0032147;GO:0060236;GO:0090307;GO:0005737;GO:0005856;GO:0005819;GO:0005880;GO:0072686;GO:0005874;GO:0008017;GO:003029	BP:activation of protein kinase activity;BP:regulation of mitotic spindle organization;BP:mitotic spindle assembly;CC:cytoplasm;CC:cytoskeleton;CC:spindle;CC:nuclear microtubule;CC:mitotic spindle;CC:microtubule;MF:microtubule binding;MF:protein kinase activator activity;	------	------	------	------	NP_001146314.1	uncharacterized protein LOC100279890 [Zea mays]
Zm00001eb008520	0.394	-1.34435	0.00288592362141	0.00520024093246	yes	down	GO:0015031;GO:0061025;GO:0031201;GO:0005886;GO:000548	BP:protein transport;BP:membrane fusion;CC:SNARE complex;CC:plasma membrane;MF:SNAP receptor activity;	K18211	SNAP25	------	------	NP_001353918.1	SNAP25 homologous protein SNAP33 [Zea mays]
Zm00001eb008590	0.128	-2.96204	1.78373214634E-19	8.37933857753E-19	yes	down	GO:1901962;GO:0015711;GO:0071705;GO:0015748;GO:0055085;GO:0009941;GO:0016021;GO:0016020;GO:0005743;GO:0016787;GO:000009	BP:S-adenosyl-L-methionine transmembrane transport;BP:organic anion transport;BP:nitrogen compound transport;BP:organophosphate ester transport;BP:transmembrane transport;CC:chloroplast envelope;CC:integral component of membrane;CC:membrane;CC:mitochondrial inner membrane;MF:hydrolase activity;MF:S-adenosyl-L-methionine transmembrane transporter activity;	------	------	------	------	XP_008675841.1	uncharacterized protein LOC100282042 isoform X1 [Zea mays]
Zm00001eb008640	0.159	-2.65702	1.7427450325E-29	1.13361339767E-28	yes	down	GO:0019375;GO:0009707;GO:0035250;GO:004648	BP:galactolipid biosynthetic process;CC:chloroplast outer membrane;MF:UDP-galactosyltransferase activity;MF:digalactosyldiacylglycerol synthase activity;	K09480	DGD	map00561	Glycerolipid metabolism	NP_001168993.2	Digalactosyldiacylglycerol synthase 2, chloroplastic [Zea mays]
Zm00001eb008660	3.451	1.78689	3.91941894966E-38	3.16018974677E-37	yes	up	GO:0015783;GO:0055085;GO:0005794;GO:0016020;GO:0016021;GO:0015297;GO:0005338;GO:0022857;GO:000545	BP:GDP-fucose transport;BP:transmembrane transport;CC:Golgi apparatus;CC:membrane;CC:integral component of membrane;MF:antiporter activity;MF:nucleotide-sugar transmembrane transporter activity;MF:transmembrane transporter activity;MF:GDP-fucose transmembrane transporter activity;	------	------	------	------	XP_008667323.1	uncharacterized protein LOC100273068 isoform X1 [Zea mays]
Zm00001eb008690	16.869	4.07631	0.00525301415869	0.00917480032388	yes	up	GO:0006355;GO:0006357;GO:0045944;GO:0019375;GO:0006351;GO:0005634;GO:0009707;GO:0003700;GO:0035250;GO:0046481;GO:0000977;GO:0003677;GO:0046983;GO:0000978;GO:000098	BP:regulation of transcription, DNA-templated;BP:regulation of transcription from RNA polymerase II promoter;BP:positive regulation of transcription from RNA polymerase II promoter;BP:galactolipid biosynthetic process;BP:transcription, DNA-templated;CC:nucleus;CC:chloroplast outer membrane;MF:transcription factor activity, sequence-specific DNA binding;MF:UDP-galactosyltransferase activity;MF:dig…	------	------	------	------	XP_008652692.1	MADS-box transcription factor 1-like isoform X1 [Zea mays]
Zm00001eb008730	0.011	-6.49819	8.638979353E-91	1.72251649433E-89	yes	down	GO:0009658;GO:0031425;GO:0006417;GO:0045727;GO:0006397;GO:0009570;GO:0009536;GO:0009507;GO:0003729;GO:0005515;GO:0008270;GO:000372	BP:chloroplast organization;BP:chloroplast RNA processing;BP:regulation of translation;BP:positive regulation of translation;BP:mRNA processing;CC:chloroplast stroma;CC:plastid;CC:chloroplast;MF:mRNA binding;MF:protein binding;MF:zinc ion binding;MF:RNA binding;	------	------	------	------	NP_001130387.1	pentatricopeptide repeat-containing protein ATP4, chloroplastic [Zea mays]
Zm00001eb008790	4.711	2.236	1.17014703032E-24	6.57609346926E-24	yes	up	GO:0042908;GO:0055085;GO:0016021;GO:0016020;GO:0015297;GO:004291	BP:xenobiotic transport;BP:transmembrane transport;CC:integral component of membrane;CC:membrane;MF:antiporter activity;MF:xenobiotic transporter activity;	K03327	TC.MATE, SLC47A, norM, mdtK, dinF	------	------	XP_008645624.1	uncharacterized protein LOC100383875 isoform X1 [Zea mays]
Zm00001eb008800	0.172	-2.54043	0.00249944720007	0.00453142186074	yes	down	------	------	------	------	------	------	NP_001169533.1	uncharacterized protein LOC100383408 [Zea mays]
Zm00001eb008810	5.872	2.55384	2.75958395488E-157	1.20415158834E-155	yes	up	GO:0009737;GO:0015749;GO:0008643;GO:0009414;GO:0009651;GO:0055085;GO:0016021;GO:0016020;GO:0005886;GO:0009506;GO:0015293;GO:0005358;GO:0022857;GO:0009679;GO:0015145;GO:001514	BP:response to abscisic acid;BP:monosaccharide transport;BP:carbohydrate transport;BP:response to water deprivation;BP:response to salt stress;BP:transmembrane transport;CC:integral component of membrane;CC:membrane;CC:plasma membrane;CC:plasmodesma;MF:symporter activity;MF:high-affinity hydroge;MF:transmembrane transporter activity;MF:hexos;MF:monosaccharide transmembrane transporter activity;MF…	K24193	STP	------	------	NP_001310214.1	sugar transport protein 13 [Zea mays]
Zm00001eb008820	28.853	4.85065	1.30435718082E-5	2.9595940711E-5	yes	up	GO:0009737;GO:0009414;GO:0009651;GO:0016021;GO:0005886;GO:0015293;GO:0005358;GO:001514	BP:response to abscisic acid;BP:response to water deprivation;BP:response to salt stress;CC:integral component of membrane;CC:plasma membrane;MF:symporter activity;MF:high-affinity hydroge;MF:monosaccharide transmembrane transporter activity;	K24193	STP	------	------	NP_001310214.1	sugar transport protein 13 [Zea mays]
Zm00001eb008890	0.204	-2.29052	8.67034113069E-6	1.99905913872E-5	yes	down	GO:0006412;GO:0006974;GO:0005634;GO:0015934;GO:0003735;GO:0004222;GO:0031593;GO:0003697;GO:000372	BP:translation;BP:cellular response to DNA damage stimulus;CC:nucleus;CC:large ribosomal subunit;MF:structural constituent of ribosome;MF:metalloendopeptidase activity;MF:polyubiquitin binding;MF:single-stranded DNA binding;MF:mRNA binding;	------	------	------	------	XP_008652777.1	uncharacterized protein LOC103632821 [Zea mays]
Zm00001eb008900	0.162	-2.62786	1.10432247248E-50	1.1669969389E-49	yes	down	GO:0009555;GO:0010197;GO:0051302;GO:0005730;GO:0005634;GO:001602	BP:pollen development;BP:polar nucleus fusion;BP:regulation of cell division;CC:nucleolus;CC:nucleus;CC:membrane;	K14832	MAK21, NOC1, CEBPZ	------	------	XP_008652797.1	CCAAT/enhancer-binding protein zeta [Zea mays]
Zm00001eb008910	0.019	-5.7267	6.99763783168E-265	7.75738136769E-263	yes	down	GO:0006412;GO:0005737;GO:0009941;GO:0015934;GO:0005840;GO:0022625;GO:0009570;GO:1990904;GO:0003735;GO:000372	BP:translation;CC:cytoplasm;CC:chloroplast envelope;CC:large ribosomal subunit;CC:ribosome;CC:cytosolic large ribosomal subunit;CC:chloroplast stroma;CC:ribonucleoprotein complex;MF:structural constituent of ribosome;MF:mRNA binding;	K02876	RP-L15, MRPL15, rplO	map03010	Ribosome	NP_001141277.1	50S ribosomal protein L15, chloroplastic-like precursor [Zea mays]
Zm00001eb008920	0.172	-2.53597	1.69591029976E-25	9.80527114916E-25	yes	down	GO:0006633;GO:0016021;GO:0016020;GO:0016740;GO:0016746;GO:001674	BP:fatty acid biosynthetic process;CC:integral component of membrane;CC:membrane;MF:transferase activity;MF:transferase activity, transferring acyl groups;MF:transferase activity, transferring acyl groups other than amino-acyl groups;	K15397	KCS	map04626;map00062	Plant-pathogen interaction;Fatty acid elongation	NP_001130497.2	3-ketoacyl-CoA synthase 6 [Zea mays]
Zm00001eb008940	0.002	-8.91	3.36587589441E-55	3.89367561162E-54	yes	down	GO:0006468;GO:0016310;GO:0018108;GO:0048544;GO:0016021;GO:0016020;GO:0016301;GO:0030246;GO:0000166;GO:0004674;GO:0016740;GO:0004713;GO:0004672;GO:0106310;GO:000552	BP:protein phosphorylation;BP:phosphorylation;BP:peptidyl-tyrosine phosphorylation;BP:recognition of pollen;CC:integral component of membrane;CC:membrane;MF:kinase activity;MF:carbohydrate binding;MF:nucleotide binding;MF:protein serine/threonine kinase activity;MF:transferase activity;MF:protein tyrosine kinase activity;MF:protein kinase activity;MF:old GO;MF:ATP binding;	------	------	------	------	NP_001130440.2	G-type lectin S-receptor-like serine/threonine-protein kinase At2g19130 precursor [Zea mays]
Zm00001eb008950	2.26	1.17607	3.97958174355E-32	2.78279958648E-31	yes	up	GO:0016310;GO:0005737;GO:0019901;GO:0016301;GO:000551	BP:phosphorylation;CC:cytoplasm;MF:protein kinase binding;MF:kinase activity;MF:protein binding;	------	------	------	------	NP_001339006.1	Outer arm dynein light chain 1 protein [Zea mays]
Zm00001eb008980	54.745	5.77465	2.64730421615E-5	5.86854529449E-5	yes	up	GO:0016020;GO:0016021;GO:0004497;GO:000550	CC:membrane;CC:integral component of membrane;MF:monooxygenase activity;MF:calcium ion binding;	K17991	PXG	map00073	Cutin, suberine and wax biosynthesis	NP_001168487.1	Peroxygenase-like [Zea mays]
Zm00001eb009010	56.207	5.81267	7.03166829182E-40	5.90849458574E-39	yes	up	GO:0004497;GO:000550	MF:monooxygenase activity;MF:calcium ion binding;	K17991	PXG	map00073	Cutin, suberine and wax biosynthesis	NP_001353659.1	caleosin [Zea mays]
Zm00001eb009060	2.359	1.23809	5.19036342112E-14	1.95957547071E-13	yes	up	GO:0006457;GO:0042026;GO:0051085;GO:0009408;GO:0005737;GO:0009535;GO:0005783;GO:0016021;GO:0016020;GO:0009507;GO:0031072;GO:0051082;GO:0046872;GO:000552	BP:protein folding;BP:protein refolding;BP:chaperone mediated protein folding requiring cofactor;BP:response to heat;CC:cytoplasm;CC:chloroplast thylakoid membrane;CC:endoplasmic reticulum;CC:integral component of membrane;CC:membrane;CC:chloroplast;MF:heat shock protein binding;MF:unfolded protein binding;MF:metal ion binding;MF:ATP binding;	K03686	dnaJ	------	------	ONL95206.1	Molecular chaperone Hsp40/DnaJ family protein [Zea mays]
Zm00001eb009070	4.331	2.11475	1.11298578557E-28	7.08874176471E-28	yes	up	------	------	K03686	dnaJ	------	------	NP_001141642.1	uncharacterized protein LOC100273765 precursor [Zea mays]
Zm00001eb009080	0.146	-2.77719	8.45575545695E-35	6.32408571711E-34	yes	down	GO:0071704;GO:0004497;GO:0020037;GO:0016705;GO:0005506;GO:0046872;GO:001649	BP:organic substance metabolic process;MF:monooxygenase activity;MF:heme binding;MF:oxidoreductase activity, acting on paired donors, with incorporation or reduction of molecular oxygen;MF:iron ion binding;MF:metal ion binding;MF:oxidoreductase activity;	------	------	------	------	NP_001146262.2	Cytochrome P450 94A1 precursor [Zea mays]
Zm00001eb009120	0.067	-3.90678	3.01037726262E-7	7.7637610675E-7	yes	down	GO:000551	MF:protein binding;	------	------	------	------	ONL95306.1	Putative pentatricopeptide repeat-containing protein mitochondrial [Zea mays]
Zm00001eb009130	0.345	-1.53627	3.55585727896E-7	9.12302512675E-7	yes	down	GO:0006629;GO:2001289;GO:0009245;GO:0005739;GO:0016787;GO:0008759;GO:0103117;GO:004687	BP:lipid metabolic process;BP:lipid X metabolic process;BP:lipid A biosynthetic process;CC:mitochondrion;MF:hydrolase activity;MF:UDP-3-O-[3-hydroxymyristoyl] N-acetylglucosamine deacetylase activity;MF:UDP-3-O-acyl-N-acetylglucosamine deacetylase activity;MF:metal ion binding;	K02535	lpxC	------	------	XP_020401228.1	probable UDP-3-O-acyl-N-acetylglucosamine deacetylase 1, mitochondrial [Zea mays]
Zm00001eb009240	0.484	-1.04762	4.07671976099E-24	2.25054369886E-23	yes	down	GO:0009567;GO:0043953;GO:0065002;GO:0015031;GO:0010027;GO:0009535;GO:0043235;GO:0009536;GO:0016021;GO:0009579;GO:0016020;GO:0031361;GO:0033281;GO:0009507;GO:000997	BP:double fertilization forming a zygote and endosperm;BP:protein transport by the Tat complex;BP:intracellular protein transmembrane transport;BP:protein transport;BP:thylakoid membrane organization;CC:chloroplast thylakoid membrane;CC:receptor complex;CC:plastid;CC:integral component of membrane;CC:thylakoid;CC:membrane;CC:integral component of thylakoid membrane;CC:TAT protein transport comple…	K03118	tatC	map03060	Protein export	NP_001337661.1	sec-independent protein translocase protein TATC, chloroplastic isoform 1 [Zea mays]
Zm00001eb009250	0.264	-1.92152	2.67745247311E-31	1.83210236911E-30	yes	down	GO:0006468;GO:0018105;GO:0016310;GO:0005737;GO:0016301;GO:0000166;GO:0004674;GO:0016740;GO:0004672;GO:000552	BP:protein phosphorylation;BP:peptidyl-serine phosphorylation;BP:phosphorylation;CC:cytoplasm;MF:kinase activity;MF:nucleotide binding;MF:protein serine/threonine kinase activity;MF:transferase activity;MF:protein kinase activity;MF:ATP binding;	K20604	MKK9	map04016	MAPK signaling pathway - plant	ONL95345.1	Mitogen-activated protein kinase kinase 9 [Zea mays]
Zm00001eb009290	0.232	-2.11047	0.000450959605936	0.000887149859928	yes	down	GO:000551	MF:protein binding;	------	------	------	------	NP_001136913.2	Pentatricopeptide repeat-containing protein At5g47360 [Zea mays]
Zm00001eb009320	4.403	2.13847	1.56708979479E-44	1.46608935119E-43	yes	up	GO:0006468;GO:0016310;GO:0007166;GO:0016020;GO:0016021;GO:0005886;GO:0004672;GO:0016301;GO:0000166;GO:0004674;GO:0016740;GO:000552	BP:protein phosphorylation;BP:phosphorylation;BP:cell surface receptor signaling pathway;CC:membrane;CC:integral component of membrane;CC:plasma membrane;MF:protein kinase activity;MF:kinase activity;MF:nucleotide binding;MF:protein serine/threonine kinase activity;MF:transferase activity;MF:ATP binding;	------	------	------	------	XP_008652965.1	wall-associated receptor kinase-like 14 [Zea mays]
Zm00001eb009330	10.701	3.41968	0.0149580853797	0.0244046265484	yes	up	GO:0006468;GO:0007166;GO:0016021;GO:0005886;GO:0004672;GO:0004674;GO:000552	BP:protein phosphorylation;BP:cell surface receptor signaling pathway;CC:integral component of membrane;CC:plasma membrane;MF:protein kinase activity;MF:protein serine/threonine kinase activity;MF:ATP binding;	------	------	------	------	XP_008652965.1	wall-associated receptor kinase-like 14 [Zea mays]
Zm00001eb009340	0.001	-9.80525	0.0120885195311	0.0200037791929	yes	down	GO:0016125;GO:0055114;GO:0004497;GO:0020037;GO:0016705;GO:0005506;GO:001649	BP:sterol metabolic process;BP:oxidation-reduction process;MF:monooxygenase activity;MF:heme binding;MF:oxidoreductase activity, acting on paired donors, with incorporation or reduction of molecular oxygen;MF:iron ion binding;MF:oxidoreductase activity;	K01723	AOS	map00592	alpha-Linolenic acid metabolism	NP_001145914.2	allene-oxide synthase2 [Zea mays]
Zm00001eb009350	3.912	1.96802	1.18147657304E-20	5.77897024958E-20	yes	up	GO:0005506;GO:0016705;GO:0004497;GO:002003	MF:iron ion binding;MF:oxidoreductase activity, acting on paired donors, with incorporation or reduction of molecular oxygen;MF:monooxygenase activity;MF:heme binding;	K01723	AOS	map00592	alpha-Linolenic acid metabolism	NP_001145914.2	allene-oxide synthase2 [Zea mays]
Zm00001eb009380	14.412	3.84916	2.00594801215E-11	6.68463084087E-11	yes	up	GO:0006468;GO:0016021;GO:0016020;GO:0005886;GO:0004672;GO:000552	BP:protein phosphorylation;CC:integral component of membrane;CC:membrane;CC:plasma membrane;MF:protein kinase activity;MF:ATP binding;	------	------	------	------	XP_008652982.1	serine/threonine receptor-like kinase NFP [Zea mays]
Zm00001eb009400	184.125	7.52454	2.24372607592E-155	9.62957594795E-154	yes	up	GO:0070588;GO:0006816;GO:0036444;GO:0006811;GO:0051560;GO:1990246;GO:0016020;GO:0016021;GO:0005739;GO:0031305;GO:0005743;GO:0005262;GO:001529	BP:calcium ion transmembrane transport;BP:calcium ion transport;BP:calcium ion transmembrane import into mitochondrion;BP:ion transport;BP:mitochondrial calcium ion homeostasis;CC:uniplex complex;CC:membrane;CC:integral component of membrane;CC:mitochondrion;CC:integral component of mitochondrial inner membrane;CC:mitochondrial inner membrane;MF:calcium channel activity;MF:uniporter activity;	K20858	MCU	------	------	XP_008652994.1	calcium uniporter protein 2, mitochondrial [Zea mays]
Zm00001eb009410	3.069	1.61774	4.12119079164E-9	1.20276102876E-8	yes	up	GO:0016310;GO:001630	BP:phosphorylation;MF:kinase activity;	------	------	------	------	ACR34564.1	unknown [Zea mays]
Zm00001eb009430	6.489	2.69806	1.6614773549E-152	6.92370650418E-151	yes	up	GO:0009725;GO:0009744;GO:0016020;GO:0016021;GO:003802	BP:response to hormone;BP:response to sucrose;CC:membrane;CC:integral component of membrane;MF:signaling receptor activity;	K07297	ADIPOR	------	------	NP_001350139.1	Heptahelical transmembrane protein ADIPOR3 [Zea mays]
Zm00001eb009460	0.037	-4.76852	1.09103030565E-39	9.13284610375E-39	yes	down	GO:1900457;GO:0016567;GO:0005886;GO:0061630;GO:0004842;GO:001687	BP:regulation of brassinosteroid mediated signaling pathway;BP:protein ubiquitination;CC:plasma membrane;MF:ubiquitin protein ligase activity;MF:ubiquitin-protein transferase activity;MF:ligase activity;	------	------	------	------	NP_001147892.1	ubiquitin-protein ligase [Zea mays]
Zm00001eb009510	4.145	2.05138	1.22386792893E-41	1.07133219437E-40	yes	up	GO:0016126;GO:0005783;GO:0016021;GO:0016020;GO:0004506;GO:0004497;GO:0050660;GO:001649	BP:sterol biosynthetic process;CC:endoplasmic reticulum;CC:integral component of membrane;CC:membrane;MF:squalene monooxygenase activity;MF:monooxygenase activity;MF:flavin adenine dinucleotide binding;MF:oxidoreductase activity;	K00511	SQLE, ERG1	map00909;map00100	Sesquiterpenoid and triterpenoid biosynthesis;Steroid biosynthesis	ONL95392.1	Squalene epoxidase 1 [Zea mays]
Zm00001eb009520	0.234	-2.09506	1.02117297183E-8	2.90382473676E-8	yes	down	GO:0000028;GO:0006412;GO:0009536;GO:0015935;GO:0005840;GO:0009507;GO:0019843;GO:0003735;GO:000372	BP:ribosomal small subunit assembly;BP:translation;CC:plastid;CC:small ribosomal subunit;CC:ribosome;CC:chloroplast;MF:rRNA binding;MF:structural constituent of ribosome;MF:mRNA binding;	K02992	RP-S7, MRPS7, rpsG	map03010	Ribosome	XP_037454620.1	30S ribosomal protein S7, chloroplastic-like [Triticum dicoccoides]
Zm00001eb009540	93.886	6.55284	0	0	yes	up	GO:0008652;GO:0009081;GO:0009082;GO:0016021;GO:0050048;GO:0052654;GO:0052655;GO:0052656;GO:0008483;GO:0003824;GO:0016740;GO:000408	BP:cellular amino acid biosynthetic process;BP:branched-chain amino acid metabolic process;BP:branched-chain amino acid biosynthetic process;CC:integral component of membrane;MF:L-leucin;MF:L-leucine transaminase activity;MF:L-valine transaminase activity;MF:L-isoleucine transaminase activity;MF:transaminase activity;MF:catalytic activity;MF:transferase activity;MF:branched-chain-amino-acid trans…	K00826	E2.6.1.42, ilvE	map00770;map01240;map00270;map00290;map00966;map00280	Pantothenate and CoA biosynthesis;Biosynthesis of cofactors;Cysteine and methionine metabolism;Valine, leucine and isoleucine biosynthesis;Glucosinolate biosynthesis;Valine, leucine and isoleucine degradation	XP_008674369.1	branched-chain-amino-acid aminotransferase isoform X1 [Zea mays]
Zm00001eb009550	2.321	1.21469	4.72139001711E-19	2.18364288291E-18	yes	up	GO:0006355;GO:0005634;GO:0016021;GO:0043565;GO:0003677;GO:000098	BP:regulation of transcription, DNA-templated;CC:nucleus;CC:integral component of membrane;MF:sequence-specific DNA binding;MF:DNA binding;MF:RNA polymerase II transcription factor activity, sequence-specific DNA binding;	K09338	HD-ZIP	------	------	XP_008651466.1	uncharacterized protein LOC100193486 isoform X1 [Zea mays]
Zm00001eb009570	20.072	4.32708	2.08858705695E-84	3.83914926883E-83	yes	up	GO:0005576;GO:000395	CC:extracellular region;MF:NAD+ ADP-ribosyltransferase activity;	------	------	------	------	XP_008653050.1	probable inactive poly [ADP-ribose] polymerase SRO3 [Zea mays]
Zm00001eb009580	0.382	-1.3879	5.18454015958E-13	1.86516122117E-12	yes	down	GO:004742	MF:nucleoside-triphosphate diphosphatase activity;	------	------	------	------	XP_002468218.1	maf-like protein DDB_G0281937 isoform X2 [Sorghum bicolor]
Zm00001eb009620	3.617	1.85477	1.48992056711E-9	4.47100745432E-9	yes	up	GO:2000022;GO:0009611;GO:0031347;GO:000563	BP:regulation of jasmonic acid mediated signaling pathway;BP:response to wounding;BP:regulation of defense response;CC:nucleus;	K13464	JAZ	map04075	Plant hormone signal transduction	NP_001142774.1	uncharacterized protein LOC100275133 [Zea mays]
Zm00001eb009640	0.315	-1.66435	0.00481095904533	0.00844122806828	yes	down	GO:0009755;GO:0006468;GO:0016310;GO:0016020;GO:0016021;GO:0005886;GO:0004672;GO:0016301;GO:0000166;GO:0004674;GO:0016740;GO:0005515;GO:000552	BP:hormone-mediated signaling pathway;BP:protein phosphorylation;BP:phosphorylation;CC:membrane;CC:integral component of membrane;CC:plasma membrane;MF:protein kinase activity;MF:kinase activity;MF:nucleotide binding;MF:protein serine/threonine kinase activity;MF:transferase activity;MF:protein binding;MF:ATP binding;	------	------	------	------	NP_001145765.2	Leucine-rich repeat receptor-like serine/threonine-protein kinase BAM2 precursor [Zea mays]
Zm00001eb009670	2.367	1.24288	1.16104104328E-13	4.31085095494E-13	yes	up	GO:0006310;GO:0000723;GO:0006281;GO:0006974;GO:0007017;GO:0006260;GO:0005874;GO:0005200;GO:0003924;GO:0016887;GO:0003677;GO:0003678;GO:0005524;GO:000552	BP:DNA recombination;BP:telomere maintenance;BP:DNA repair;BP:cellular response to DNA damage stimulus;BP:microtubule-based process;BP:DNA replication;CC:microtubule;MF:structural constituent of cytoskeleton;MF:GTPase activity;MF:ATPase activity;MF:DNA binding;MF:DNA helicase activity;MF:ATP binding;MF:GTP binding;	------	------	------	------	ONL95415.1	hypothetical protein ZEAMMB73_Zm00001d028320 [Zea mays]
Zm00001eb009680	3.037	1.6028	2.76233898428E-20	1.33208392537E-19	yes	up	GO:001602	CC:integral component of membrane;	------	------	------	------	NP_001136862.1	uncharacterized protein LOC100217014 [Zea mays]
Zm00001eb009730	6.493	2.69879	4.11794839717E-52	4.48707910359E-51	yes	up	GO:0048366;GO:0009826;GO:0010268;GO:0016132;GO:0009867;GO:0009753;GO:0016125;GO:0010358;GO:0009741;GO:0007275;GO:0055114;GO:0005783;GO:0004497;GO:0020037;GO:0016705;GO:0080132;GO:0010012;GO:0005506;GO:001649	BP:leaf development;BP:unidimensional cell growth;BP:brassinosteroid homeostasis;BP:brassinosteroid biosynthetic process;BP:jasmonic acid mediated signaling pathway;BP:response to jasmonic acid;BP:sterol metabolic process;BP:leaf shaping;BP:response to brassinosteroid;BP:multicellular organism development;BP:oxidation-reduction process;CC:endoplasmic reticulum;MF:monooxygenase activity;MF:heme bi…	K09587	CYP90B, DWF4	map00905	Brassinosteroid biosynthesis	XP_008668006.1	putative cytochrome P450 superfamily protein isoform X1 [Zea mays]
Zm00001eb009770	3.325	1.73338	1.2107230354E-9	3.65380279507E-9	yes	up	GO:0016021;GO:001602	CC:integral component of membrane;CC:membrane;	------	------	------	------	NP_001145074.1	uncharacterized protein LOC100278274 [Zea mays]
Zm00001eb009870	0.171	-2.54885	1.9427742979E-44	1.81048152033E-43	yes	down	GO:000950	CC:chloroplast;	------	------	------	------	NP_001130614.2	uncharacterized protein LOC100191713 [Zea mays]
Zm00001eb009880	2.539	1.34409	1.57018587086E-68	2.28964838619E-67	yes	up	------	------	------	------	------	------	NP_001333756.1	uncharacterized protein LOC103633237 [Zea mays]
Zm00001eb009890	0.04	-4.64445	3.97016666865E-204	2.64481265407E-202	yes	down	GO:0071421;GO:0048316;GO:0098655;GO:0006812;GO:0097577;GO:0006826;GO:0009845;GO:0055085;GO:0005773;GO:0016021;GO:0016020;GO:0005774;GO:0035618;GO:0009705;GO:0008324;GO:000538	BP:manganese ion transmembrane transport;BP:seed development;BP:cation transmembrane transport;BP:cation transport;BP:sequestering of iron ion;BP:iron ion transport;BP:seed germination;BP:transmembrane transport;CC:vacuole;CC:integral component of membrane;CC:membrane;CC:vacuolar membrane;CC:root hair;CC:plant-type vacuole membrane;MF:cation transmembrane transporter activity;MF:manganese ion tra…	------	------	------	------	NP_001167840.1	Metal tolerance protein 4-like [Zea mays]
Zm00001eb009900	0.284	-1.81514	1.04062495552E-22	5.48127384385E-22	yes	down	GO:0019941;GO:0016567;GO:0006412;GO:0005737;GO:0016021;GO:0005840;GO:0005634;GO:1990904;GO:0003735;GO:0031625;GO:0005515;GO:0031386;GO:000372	BP:modification-dependent protein catabolic process;BP:protein ubiquitination;BP:translation;CC:cytoplasm;CC:integral component of membrane;CC:ribosome;CC:nucleus;CC:ribonucleoprotein complex;MF:structural constituent of ribosome;MF:ubiquitin protein ligase binding;MF:protein binding;MF:protein tag;MF:mRNA binding;	K02927	RP-L40e, RPL40, UBA52	map03010;map04120	Ribosome;Ubiquitin mediated proteolysis	XP_008653168.1	ubiquitin-60S ribosomal protein L40-1 isoform X1 [Zea mays]
Zm00001eb009910	0.069	-3.85219	0.0169143740521	0.0273464444948	yes	down	------	------	------	------	------	------	------	------
Zm00001eb009920	0.406	-1.29919	9.37320936076E-20	4.43585935662E-19	yes	down	GO:0019941;GO:0016567;GO:0006412;GO:0005737;GO:0005840;GO:1990904;GO:0005634;GO:0031625;GO:0003735;GO:0005515;GO:0031386;GO:000372	BP:modification-dependent protein catabolic process;BP:protein ubiquitination;BP:translation;CC:cytoplasm;CC:ribosome;CC:ribonucleoprotein complex;CC:nucleus;MF:ubiquitin protein ligase binding;MF:structural constituent of ribosome;MF:protein binding;MF:protein tag;MF:mRNA binding;	K02927	RP-L40e, RPL40, UBA52	map03010;map04120	Ribosome;Ubiquitin mediated proteolysis	GJN08546.1	hypothetical protein PR202_ga26480 [Eleusine coracana subsp. coracana]
Zm00001eb009990	3.464	1.79248	5.25373277053E-57	6.29570848528E-56	yes	up	GO:0006857;GO:0055085;GO:0016020;GO:0016021;GO:002285	BP:oligopeptide transport;BP:transmembrane transport;CC:membrane;CC:integral component of membrane;MF:transmembrane transporter activity;	K14638	SLC15A3_4, PHT	------	------	XP_008653226.1	protein NRT1/ PTR FAMILY 8.3 isoform X1 [Zea mays]
Zm00001eb010030	2.528	1.33778	6.466577923E-71	9.81333960493E-70	yes	up	GO:0072657;GO:0005794;GO:0016021;GO:0016020;GO:0000139;GO:001000	BP:protein localization to membrane;CC:Golgi apparatus;CC:integral component of membrane;CC:membrane;CC:Golgi membrane;CC:endosome membrane;	K17087;K17085	TM9SF3;TM9SF1	------	------	KAG2553506.1	hypothetical protein PVAP13_9KG529900 [Panicum virgatum]
Zm00001eb010040	2.154	1.10709	7.06981674956E-16	2.88417985953E-15	yes	up	GO:1990641;GO:0034224;GO:0019290;GO:0005829;GO:0004032;GO:0016616;GO:0008106;GO:0033707;GO:001649	BP:response to iron ion starvation;BP:cellular response to zinc ion starvation;BP:siderophore biosynthetic process;CC:cytosol;MF:aldito;MF:oxidoreductase activity, acting on the CH-OH group of donors, NAD or NADP as acceptor;MF:alcohol dehydrogenas;MF:3''-deamino-3''-oxonicotianamine reductase activity;MF:oxidoreductase activity;	K22374	DMAS1	map00999	Biosynthesis of various plant secondary metabolites	B4F9A4.1;	;Short=ZmDMAS1 [Zea mays]
Zm00001eb010100	0.213	-2.22853	0.00323970289314	0.00580421499238	yes	down	GO:0044772;GO:0007049;GO:0000079;GO:0051301;GO:0005737;GO:0000307;GO:0005634;GO:001653	BP:mitotic cell cycle phase transition;BP:cell cycle;BP:regulation of cyclin-dependent protein serine/threonine kinase activity;BP:cell division;CC:cytoplasm;CC:cyclin-dependent protein kinase holoenzyme complex;CC:nucleus;MF:cyclin-dependent protein serine/threonine kinase regulator activity;	------	------	------	------	XP_008653261.1	cyclin-J18-like isoform X1 [Zea mays]
Zm00001eb010130	2.237	1.1613	0.0011242345658	0.00212348022191	yes	up	GO:0006355;GO:0007049;GO:0005634;GO:0005576;GO:0005667;GO:0016787;GO:0008198;GO:0008199;GO:0003677;GO:0046872;GO:000399	BP:regulation of transcription, DNA-templated;BP:cell cycle;CC:nucleus;CC:extracellular region;CC:transcription factor complex;MF:hydrolase activity;MF:ferrous iron binding;MF:ferric iron binding;MF:DNA binding;MF:metal ion binding;MF:acid phosphatase activity;	K14379	ACP5	map00740	Riboflavin metabolism	ACF83217.1	unknown [Zea mays]
Zm00001eb010140	11.738	3.55308	4.33149967209E-218	3.2135922115E-216	yes	up	GO:0005576;GO:0016787;GO:0008198;GO:0008199;GO:0046872;GO:000399	CC:extracellular region;MF:hydrolase activity;MF:ferrous iron binding;MF:ferric iron binding;MF:metal ion binding;MF:acid phosphatase activity;	K14379	ACP5	map00740	Riboflavin metabolism	NP_001140579.2	Purple acid phosphatase 4-like precursor [Zea mays]
Zm00001eb010150	2.659	1.41078	2.34623661235E-8	6.52004893669E-8	yes	up	GO:0006402;GO:0032451;GO:000372	BP:mRNA catabolic process;MF:demethylase activity;MF:mRNA binding;	------	------	------	------	NP_001145739.1	uncharacterized protein LOC100279246 [Zea mays]
Zm00001eb010170	0.034	-4.87797	6.72485837659E-7	1.68883174765E-6	yes	down	GO:0006355;GO:000370	BP:regulation of transcription, DNA-templated;MF:transcription factor activity, sequence-specific DNA binding;	------	------	------	------	NP_001300990.1	zinc finger protein 7 [Zea mays]
Zm00001eb010200	0.085	-3.55143	6.02497751243E-59	7.48222985887E-58	yes	down	GO:0071806;GO:0006886;GO:0015031;GO:0009527;GO:0016020;GO:0009707;GO:0009536;GO:0009507;GO:0016021;GO:0016787;GO:0015450;GO:0000166;GO:0046872;GO:000552	BP:protein transmembrane transport;BP:intracellular protein transport;BP:protein transport;CC:plastid outer membrane;CC:membrane;CC:chloroplast outer membrane;CC:plastid;CC:chloroplast;CC:integral component of membrane;MF:hydrolase activity;MF:P-P-bond-hydrolysis-driven protein transmembrane transporter activity;MF:nucleotide binding;MF:metal ion binding;MF:GTP binding;	------	------	------	------	NP_001105129.2	translocon of outer membrane of chloroplast35 [Zea mays]
Zm00001eb010210	2.353	1.23435	2.61502778742E-6	6.2736194713E-6	yes	up	GO:0016567;GO:0004842;GO:006163	BP:protein ubiquitination;MF:ubiquitin-protein transferase activity;MF:ubiquitin protein ligase activity;	------	------	------	------	NP_001152389.2	immediate-early fungal elicitor protein CMPG1 [Zea mays]
Zm00001eb010240	0.17	-2.55719	1.48752853859E-23	8.0508801885E-23	yes	down	GO:0000387;GO:0008380;GO:0006396;GO:0006397;GO:0005737;GO:0000243;GO:0071011;GO:0071013;GO:1990904;GO:0005682;GO:0034715;GO:0097526;GO:0005689;GO:0005687;GO:0005686;GO:0005685;GO:0005634;GO:0034719;GO:0005829;GO:0005681;GO:000372	BP:spliceosomal snRNP assembly;BP:RNA splicing;BP:RNA processing;BP:mRNA processing;CC:cytoplasm;CC:commitment complex;CC:precatalytic spliceosome;CC:catalytic step 2 spliceosome;CC:ribonucleoprotein complex;CC:U5 snRNP;CC:pICln-Sm protein complex;CC:spliceosomal tri-snRNP complex;CC:U12-type spliceosomal complex;CC:U4 snRNP;CC:U2 snRNP;CC:U1 snRNP;CC:nucleus;CC:SMN-Sm protein complex;CC:cytosol;…	K11088	SNRPD3, SMD3	map03040	Spliceosome	NP_001152085.1	Small nuclear ribonucleoprotein SmD3b-like [Zea mays]
Zm00001eb010320	3.483	1.80038	1.54147365385E-65	2.1412090735E-64	yes	up	GO:0006468;GO:0016310;GO:0018108;GO:0005886;GO:0016301;GO:0016740;GO:0000166;GO:0004714;GO:0004672;GO:000552	BP:protein phosphorylation;BP:phosphorylation;BP:peptidyl-tyrosine phosphorylation;CC:plasma membrane;MF:kinase activity;MF:transferase activity;MF:nucleotide binding;MF:transmembrane receptor protein tyrosine kinase activity;MF:protein kinase activity;MF:ATP binding;	------	------	------	------	NP_001170103.2	uncharacterized protein LOC100384022 [Zea mays]
Zm00001eb010340	2.681	1.42252	7.24642291897E-10	2.21598993343E-9	yes	up	------	------	------	------	------	------	NP_001143006.2	uncharacterized protein LOC100275469 [Zea mays]
Zm00001eb010360	0.071	-3.81105	1.98544150946E-13	7.26839176587E-13	yes	down	GO:0006508;GO:0004252;GO:0008233;GO:0008236;GO:001678	BP:proteolysis;MF:serine-type endopeptidase activity;MF:peptidase activity;MF:serine-type peptidase activity;MF:hydrolase activity;	------	------	------	------	ONL95873.1	Subtilisin-like protease SBT1.6 [Zea mays]
Zm00001eb010370	3.102	1.63328	1.08360098505E-48	1.10405789506E-47	yes	up	GO:0007015;GO:0051017;GO:0030042;GO:0005737;GO:0015629;GO:0000502;GO:0051015;GO:000377	BP:actin filament organization;BP:actin filament bundle assembly;BP:actin filament depolymerization;CC:cytoplasm;CC:actin cytoskeleton;CC:proteasome complex;MF:actin filament binding;MF:actin binding;	K05765	CFL	------	------	RLN15457.1	hypothetical protein C2845_PM02G31940 [Panicum miliaceum]
Zm00001eb010410	0.428	-1.22348	1.96187063141E-22	1.0224946373E-21	yes	down	GO:0006631;GO:0005975;GO:0000272;GO:0008152;GO:0016787;GO:0008289;GO:0000062;GO:0031176;GO:0004553;GO:0032559;GO:001679	BP:fatty acid metabolic process;BP:carbohydrate metabolic process;BP:polysaccharide catabolic process;BP:metabolic process;MF:hydrolase activity;MF:lipid binding;MF:fatty-acyl-CoA binding;MF:endo-1,4-beta-xylanase activity;MF:hydrolase activity, hydrolyzing O-glycosyl compounds;MF:adenyl ribonucleotide binding;MF:hydrolase activity, acting on glycosyl bonds;	------	------	------	------	NP_001142259.2	Acyl-CoA-binding domain-containing protein 5 [Zea mays]
Zm00001eb010430	0.037	-4.74723	3.604766181E-16	1.48856675664E-15	yes	down	GO:000695	BP:defense response;	------	------	------	------	NP_001149439.1	thaumatin-like protein 1 precursor [Zea mays]
Zm00001eb010440	0.043	-4.5435	8.4712222448E-16	3.44219831719E-15	yes	down	GO:000695	BP:defense response;	------	------	------	------	NP_001149439.1	thaumatin-like protein 1 precursor [Zea mays]
Zm00001eb010480	0.226	-2.14723	9.80795952323E-12	3.32278623989E-11	yes	down	GO:000578	CC:endoplasmic reticulum;	------	------	------	------	XP_008653416.1	chaperone protein dnaJ 11, chloroplastic [Zea mays]
Zm00001eb010500	2.547	1.34868	1.19642690536E-9	3.61217763478E-9	yes	up	GO:0006633;GO:0016021;GO:0016020;GO:0016740;GO:0016746;GO:0016747;GO:010275	BP:fatty acid biosynthetic process;CC:integral component of membrane;CC:membrane;MF:transferase activity;MF:transferase activity, transferring acyl groups;MF:transferase activity, transferring acyl groups other than amino-acyl groups;MF:very-long-chain 3-ketoacyl-CoA synthase activity;	K15397	KCS	map04626;map00062	Plant-pathogen interaction;Fatty acid elongation	NP_001351905.1	3-ketoacyl-CoA synthase 1 [Zea mays]
Zm00001eb010540	0.037	-4.75002	4.87955465894E-143	1.8458731669E-141	yes	down	GO:0006457;GO:0042026;GO:0005975;GO:0009941;GO:0009570;GO:0000166;GO:0140662;GO:0004553;GO:000552	BP:protein folding;BP:protein refolding;BP:carbohydrate metabolic process;CC:chloroplast envelope;CC:chloroplast stroma;MF:nucleotide binding;MF:old GO;MF:hydrolase activity, hydrolyzing O-glycosyl compounds;MF:ATP binding;	K04077	groEL, HSPD1	map03018	RNA degradation	OQU92921.1	hypothetical protein SORBI_3001G437801 [Sorghum bicolor]
Zm00001eb010560	0.231	-2.11543	0.00015248818856	0.000314709665752	yes	down	------	------	------	------	------	------	ONL95917.1	Filament-like plant protein 4 [Zea mays]
Zm00001eb010590	0.403	-1.31078	6.70557399283E-13	2.4015272606E-12	yes	down	GO:0006508;GO:0008233;GO:000552	BP:proteolysis;MF:peptidase activity;MF:ATP binding;	------	------	------	------	NP_001148254.1	ATP-dependent Clp protease ATP-binding subunit clpA [Zea mays]
Zm00001eb010620	3.831	1.9379	1.78658323864E-118	5.10411720874E-117	yes	up	GO:0000422;GO:0006869;GO:0006914;GO:0050832;GO:0034497;GO:0044805;GO:0015031;GO:0034045;GO:0000407;GO:0016020;GO:0005776;GO:0030659;GO:0005794;GO:001602	BP:mitophagy;BP:lipid transport;BP:autophagy;BP:defense response to fungus;BP:protein localization to pre-autophagosomal structure;BP:late nucleophagy;BP:protein transport;CC:pre-autophagosomal structure membrane;CC:pre-autophagosomal structure;CC:membrane;CC:autophagosome;CC:cytoplasmic vesicle membrane;CC:Golgi apparatus;CC:integral component of membrane;	K17907	ATG9	map04136	Autophagy - other	NP_001105821.2	autophagy protein 9 [Zea mays]
Zm00001eb010640	5.546	2.47136	2.38741089101E-6	5.74627726571E-6	yes	up	GO:0071704;GO:0016021;GO:0016020;GO:0004497;GO:0016705;GO:0020037;GO:0005506;GO:0046872;GO:001649	BP:organic substance metabolic process;CC:integral component of membrane;CC:membrane;MF:monooxygenase activity;MF:oxidoreductase activity, acting on paired donors, with incorporation or reduction of molecular oxygen;MF:heme binding;MF:iron ion binding;MF:metal ion binding;MF:oxidoreductase activity;	------	------	------	------	XP_008653482.1	geraniol 8-hydroxylase [Zea mays]
Zm00001eb010650	0.387	-1.3707	0.00142914410473	0.00266503770443	yes	down	GO:0008270;GO:000551	MF:zinc ion binding;MF:protein binding;	------	------	------	------	XP_008653491.1	pentatricopeptide repeat-containing protein At4g21065 [Zea mays]
Zm00001eb010660	0.004	-7.79888	5.09504992599E-10	1.57266258305E-9	yes	down	------	------	------	------	------	------	NP_001354788.1	uncharacterized protein LOC100277561 isoform 2 [Zea mays]
Zm00001eb010690	0.382	-1.38735	5.19789550757E-9	1.50779931111E-8	yes	down	GO:0000387;GO:0006884;GO:0045292;GO:0006821;GO:0005634;GO:0034715;GO:0005886;GO:0005829;GO:0005681;GO:003470	BP:spliceosomal snRNP assembly;BP:cell volume homeostasis;BP:mRNA cis splicing, via spliceosome;BP:chloride transport;CC:nucleus;CC:pICln-Sm protein complex;CC:plasma membrane;CC:cytosol;CC:spliceosomal complex;CC:methylosome;	K05019	CLNS1A	------	------	ONL95984.1	Chloride conductance regulatory protein ICln [Zea mays]
Zm00001eb010700	0.44	-1.18492	0.000110818997007	0.000231912175079	yes	down	GO:0006412;GO:0005840;GO:1990904;GO:0022627;GO:0015935;GO:000373	BP:translation;CC:ribosome;CC:ribonucleoprotein complex;CC:cytosolic small ribosomal subunit;CC:small ribosomal subunit;MF:structural constituent of ribosome;	K02969	RP-S20e, RPS20	map03010	Ribosome	XP_008653503.2	40S ribosomal protein S20-2 [Zea mays]
Zm00001eb010710	0.294	-1.76397	0.00015297535053	0.000315669704212	yes	down	GO:0016021;GO:000584	CC:integral component of membrane;CC:ribosome;	K08679	GAE, cap1J	map00520;map01250;map00053;map01240	Amino sugar and nucleotide sugar metabolism;Biosynthesis of nucleotide sugars;Ascorbate and aldarate metabolism;Biosynthesis of cofactors	XP_008653512.1	UDP-glucuronate 4-epimerase 3 [Zea mays]
Zm00001eb010740	0.132	-2.92345	2.43160245858E-12	8.48313120178E-12	yes	down	GO:001602	CC:membrane;	K17338	REEP1_2_3_4	------	------	ONL95995.1	HVA22-like protein i [Zea mays]
Zm00001eb010770	0.154	-2.69945	6.35018717847E-111	1.64852237132E-109	yes	down	GO:0048579;GO:0006355;GO:0045944;GO:0009908;GO:0005737;GO:0005634;GO:0001228;GO:0003677;GO:0000978;GO:004698	BP:negative regulation of long-day photoperiodism, flowering;BP:regulation of transcription, DNA-templated;BP:positive regulation of transcription from RNA polymerase II promoter;BP:flower development;CC:cytoplasm;CC:nucleus;MF:transcriptional activator activity, RNA polymerase II transcription regulatory region sequence-specific binding;MF:DNA binding;MF:RNA polymerase II core promoter proximal …	------	------	------	------	ACR36073.1	unknown [Zea mays]
Zm00001eb010790	2.086	1.06046	1.32151961612E-51	1.42163623896E-50	yes	up	GO:0007035;GO:1902600;GO:0006811;GO:0016021;GO:0016020;GO:0033179;GO:0000220;GO:0016471;GO:0051117;GO:0015078;GO:004696	BP:vacuolar acidification;BP:hydrogen ion transmembrane transport;BP:ion transport;CC:integral component of membrane;CC:membrane;CC:proton-transporting V-type ATPase, V0 domain;CC:vacuolar proton-transporting V-type ATPase, V0 domain;CC:vacuolar proton-transporting V-type ATPase complex;MF:ATPase binding;MF:hydrogen ion transmembrane transporter activity;MF:proton-transporting ATPase activity, ro…	K02154	ATPeV0A, ATP6N	map04145;map00190	Phagosome;Oxidative phosphorylation	NP_001316416.1	vacuolar proton ATPase a3 [Zea mays]
Zm00001eb010830	0.058	-4.10561	0.000120836376779	0.00025201299632	yes	down	GO:001678	MF:hydrolase activity;	------	------	------	------	XP_020401459.1	probable carboxylesterase 8 [Zea mays]
Zm00001eb010860	0.469	-1.09388	2.21675950847E-9	6.57177067704E-9	yes	down	GO:0009825;GO:0043067;GO:0009058;GO:0009793;GO:0046512;GO:0046513;GO:0005783;GO:0004758;GO:0003824;GO:003017	BP:multidimensional cell growth;BP:regulation of programmed cell death;BP:biosynthetic process;BP:embryo development ending in seed dormancy;BP:sphingosine biosynthetic process;BP:ceramide biosynthetic process;CC:endoplasmic reticulum;MF:serine C-palmitoyltransferase activity;MF:catalytic activity;MF:pyridoxal phosphate binding;	K00654	SPT	map00600	Sphingolipid metabolism	NP_001333639.1	long chain base biosynthesis protein 1a-like [Zea mays]
Zm00001eb010910	10.927	3.44983	0.00479593777331	0.00841744393589	yes	up	GO:0006468;GO:0016310;GO:0016043;GO:0006259;GO:0007064;GO:0005737;GO:0005634;GO:0000785;GO:0005886;GO:0016301;GO:0004672;GO:0004674;GO:000552	BP:protein phosphorylation;BP:phosphorylation;BP:cellular component organization;BP:DNA metabolic process;BP:mitotic sister chromatid cohesion;CC:cytoplasm;CC:nucleus;CC:chromatin;CC:plasma membrane;MF:kinase activity;MF:protein kinase activity;MF:protein serine/threonine kinase activity;MF:ATP binding;	------	------	------	------	XP_008653608.1	serine/threonine-protein kinase WAG1 [Zea mays]
Zm00001eb010950	2.198	1.13649	1.25356143783E-14	4.85070835621E-14	yes	up	GO:0071569;GO:1990592;GO:0061657;GO:007156	BP:protein ufmylation;BP:protein K69-linked ufmylation;MF:UFM1 conjugating enzyme activity;MF:UFM1 transferase activity;	K12165	UFC1	------	------	XP_034573180.1	ubiquitin-fold modifier-conjugating enzyme 1 [Setaria viridis]
Zm00001eb010980	0.279	-1.84324	4.97790969256E-8	1.35526022277E-7	yes	down	GO:0090351;GO:0030150;GO:0015031;GO:0016021;GO:0016020;GO:0005739;GO:0005743;GO:000574	BP:seedling development;BP:protein import into mitochondrial matrix;BP:protein transport;CC:integral component of membrane;CC:membrane;CC:mitochondrion;CC:mitochondrial inner membrane;CC:mitochondrial inner membrane presequence translocase complex;	K17796	TIM21	------	------	NP_001131979.1	Probable mitochondrial import inner membrane translocase subunit TIM21-like [Zea mays]
Zm00001eb011050	0.031	-4.99388	5.21443801444E-73	8.19020482881E-72	yes	down	GO:0005975;GO:0008152;GO:0005773;GO:0048046;GO:0016787;GO:0030246;GO:0016798;GO:0004565;GO:000455	BP:carbohydrate metabolic process;BP:metabolic process;CC:vacuole;CC:apoplast;MF:hydrolase activity;MF:carbohydrate binding;MF:hydrolase activity, acting on glycosyl bonds;MF:beta-galactosidase activity;MF:hydrolase activity, hydrolyzing O-glycosyl compounds;	------	------	------	------	NP_001146370.1	beta-galactosidase precursor [Zea mays]
Zm00001eb011060	0.087	-3.52604	0.000204277108453	0.000416474070717	yes	down	GO:0031969;GO:001602	CC:chloroplast membrane;CC:integral component of membrane;	------	------	------	------	NP_001132078.1	Protein CHAPERONE-LIKE PROTEIN OF POR1, chloroplastic-like [Zea mays]
Zm00001eb011070	0.221	-2.17773	1.00655366098E-64	1.37685415502E-63	yes	down	GO:0006355;GO:0005634;GO:0046872;GO:000827	BP:regulation of transcription, DNA-templated;CC:nucleus;MF:metal ion binding;MF:zinc ion binding;	------	------	------	------	ONL96123.1	Far-red impaired responsive (FAR1) family protein [Zea mays]
Zm00001eb011080	0.008	-6.89895	1.08290959479E-70	1.6347266186E-69	yes	down	GO:0016310;GO:0006094;GO:0005829;GO:0016301;GO:0000166;GO:0004612;GO:0004611;GO:0017076;GO:0016829;GO:000552	BP:phosphorylation;BP:gluconeogenesis;CC:cytosol;MF:kinase activity;MF:nucleotide binding;MF:phosphoenolpyruvate carboxykinas;MF:phosphoenolpyruvate carboxykinase activity;MF:purine nucleotide binding;MF:lyase activity;MF:ATP binding;	K01610	E4.1.1.49, pckA	map00020;map00010;map00620;map00710	Citrate cycle (TCA cycle);Glycolysis / Gluconeogenesis;Pyruvate metabolism;Carbon fixation in photosynthetic organisms	NP_001335480.1	phosphoenolpyruvate carboxykinase (ATP) isoform 2 [Zea mays]
Zm00001eb011100	0.029	-5.08793	0.00202906672784	0.0037178407077	yes	down	GO:001602	CC:integral component of membrane;	------	------	------	------	XP_008653678.1	uncharacterized protein LOC103633768 [Zea mays]
Zm00001eb011140	0.307	-1.70256	1.86054157833E-13	6.82420411307E-13	yes	down	GO:0016021;GO:001602	CC:integral component of membrane;CC:membrane;	------	------	------	------	ONL96111.1	hypothetical protein ZEAMMB73_Zm00001d028465 [Zea mays]
Zm00001eb011150	0.323	-1.62994	2.45754963002E-34	1.81391169607E-33	yes	down	GO:0006541;GO:0008152;GO:1901576;GO:0000105;GO:0008652;GO:0044249;GO:0016020;GO:0016021;GO:0009507;GO:0016787;GO:0004359;GO:0016829;GO:0016833;GO:0003824;GO:0016763;GO:000010	BP:glutamine metabolic process;BP:metabolic process;BP:organic substance biosynthetic process;BP:histidine biosynthetic process;BP:cellular amino acid biosynthetic process;BP:cellular biosynthetic process;CC:membrane;CC:integral component of membrane;CC:chloroplast;MF:hydrolase activity;MF:glutaminase activity;MF:lyase activity;MF:oxo-acid-lyase activity;MF:catalytic activity;MF:transferase activ…	K01663	HIS7	map00340	Histidine metabolism	NP_001183166.1	Imidazole glycerol phosphate synthase hisHF, chloroplastic [Zea mays]
Zm00001eb011160	7.284	2.86471	2.15227812349E-5	4.80306307179E-5	yes	up	GO:000716	BP:signal transduction;	------	------	------	------	NP_001338042.1	rho GTPase-activating protein 7 [Zea mays]
Zm00001eb011170	0.353	-1.50058	2.49251610193E-6	5.99121995133E-6	yes	down	------	------	------	------	------	------	NP_001336770.1	uncharacterized protein LOC100193947 [Zea mays]
Zm00001eb011220	3.421	1.77443	2.22964526825E-23	1.19928016002E-22	yes	up	GO:0015031;GO:000810	BP:protein transport;BP:protein localization;	------	------	------	------	NP_001140723.1	uncharacterized protein LOC100272798 [Zea mays]
Zm00001eb011230	0.222	-2.17371	1.49904033711E-23	8.11165589128E-23	yes	down	GO:000573	CC:mitochondrion;	K18171	CMC1	------	------	NP_001144274.1	uncharacterized protein LOC100277152 [Zea mays]
Zm00001eb011240	0.299	-1.74259	1.1534451664E-6	2.84174683523E-6	yes	down	GO:0006468;GO:0016310;GO:0098542;GO:0002229;GO:0007178;GO:0042742;GO:0016020;GO:0016021;GO:0005886;GO:0004672;GO:0030246;GO:0000166;GO:0004675;GO:0004674;GO:0016301;GO:0004713;GO:000552	BP:protein phosphorylation;BP:phosphorylation;BP:defense response to other organism;BP:defense response to oomycetes;BP:transmembrane receptor protein serine/threonine kinase signaling pathway;BP:defense response to bacterium;CC:membrane;CC:integral component of membrane;CC:plasma membrane;MF:protein kinase activity;MF:carbohydrate binding;MF:nucleotide binding;MF:transmembrane receptor protein s…	------	------	------	------	ONL96059.1	L-type lectin-domain containing receptor kinase V.9 [Zea mays]
Zm00001eb011300	2.338	1.22502	8.71040732784E-34	6.318676483E-33	yes	up	GO:0030433;GO:0016874;GO:000551	BP:ER-associated ubiquitin-dependent protein catabolic process;MF:ligase activity;MF:protein binding;	K14026	SEL1, SEL1L	map04141	Protein processing in endoplasmic reticulum	XP_008653838.1	ERAD-associated E3 ubiquitin-protein ligase component HRD3 isoform X1 [Zea mays]
Zm00001eb011380	0.205	-2.28793	3.28767415674E-16	1.35958087842E-15	yes	down	GO:0006644;GO:0050482;GO:0016042;GO:0005576;GO:0047498;GO:0005543;GO:0005509;GO:0008289;GO:000462	BP:phospholipid metabolic process;BP:arachidonic acid secretion;BP:lipid catabolic process;CC:extracellular region;MF:calcium-dependent phospholipase A2 activity;MF:phospholipid binding;MF:calcium ion binding;MF:lipid binding;MF:phospholipase A2 activity;	------	------	------	------	ONL96209.1	Phospholipase A2-alpha [Zea mays]
Zm00001eb011430	0.357	-1.48592	0.0039953457959	0.00708025975139	yes	down	------	------	------	------	------	------	XP_008653896.1	protein FAF-like, chloroplastic [Zea mays]
Zm00001eb011450	0.464	-1.10768	1.59088496891E-19	7.47952992099E-19	yes	down	GO:0006606;GO:0006886;GO:0015031;GO:0005737;GO:0005634;GO:0005829;GO:0031267;GO:0008536;GO:0008139;GO:0061608;GO:000551	BP:protein import into nucleus;BP:intracellular protein transport;BP:protein transport;CC:cytoplasm;CC:nucleus;CC:cytosol;MF:small GTPase binding;MF:Ran GTPase binding;MF:nuclear localization sequence binding;MF:nuclear import signal receptor activity;MF:protein binding;	K20221	IPO4, RANBP4	map03013	Nucleocytoplasmic transport	NP_001349058.1	uncharacterized protein LOC100383753 [Zea mays]
Zm00001eb011460	0.045	-4.4795	0.0215778778117	0.0343256705484	yes	down	GO:0044238;GO:0016310;GO:0046854;GO:0071704;GO:0046488;GO:0005886;GO:0016308;GO:0016301;GO:0016307;GO:0000166;GO:0016740;GO:000552	BP:primary metabolic process;BP:phosphorylation;BP:phosphatidylinositol phosphorylation;BP:organic substance metabolic process;BP:phosphatidylinositol metabolic process;CC:plasma membrane;MF:1-phosphatidylinositol-4-phosphate 5-kinase activity;MF:kinase activity;MF:phosphatidylinositol phosphate kinase activity;MF:nucleotide binding;MF:transferase activity;MF:ATP binding;	K00889	PIP5K	map04144;map04070;map00562	Endocytosis;Phosphatidylinositol signaling system;Inositol phosphate metabolism	NP_001348563.1	uncharacterized protein LOC100383415 [Zea mays]
Zm00001eb011480	2.991	1.58082	4.34476414094E-28	2.71483934743E-27	yes	up	GO:0006468;GO:0016310;GO:0000165;GO:0005737;GO:0016301;GO:0000166;GO:0016740;GO:0004672;GO:0004709;GO:000552	BP:protein phosphorylation;BP:phosphorylation;BP:MAPK cascade;CC:cytoplasm;MF:kinase activity;MF:nucleotide binding;MF:transferase activity;MF:protein kinase activity;MF:MAP kinase kinase kinase activity;MF:ATP binding;	K13414	MEKK1	map04016;map04626	MAPK signaling pathway - plant;Plant-pathogen interaction	NP_001140659.1	Mitogen-activated protein kinase kinase kinase 1 [Zea mays]
Zm00001eb011600	0.254	-1.97884	0.00113995944564	0.00215105912219	yes	down	GO:0007094;GO:0033597;GO:0009524;GO:1990298;GO:0000776;GO:0043130;GO:000551	BP:mitotic spindle assembly checkpoint;CC:mitotic checkpoint complex;CC:phragmoplast;CC:bub1-bub3 complex;CC:kinetochore;MF:ubiquitin binding;MF:protein binding;	K02180	BUB3	------	------	PWZ14568.1	Mitotic checkpoint protein BUB3.1 [Zea mays]
Zm00001eb011650	2.062	1.04408	2.89932706143E-25	1.6622499718E-24	yes	up	GO:0006468;GO:0016310;GO:0046777;GO:0005886;GO:0016301;GO:0004672;GO:0000166;GO:0004674;GO:0016740;GO:000552	BP:protein phosphorylation;BP:phosphorylation;BP:protein autophosphorylation;CC:plasma membrane;MF:kinase activity;MF:protein kinase activity;MF:nucleotide binding;MF:protein serine/threonine kinase activity;MF:transferase activity;MF:ATP binding;	------	------	------	------	NP_001142074.1	putative protein kinase superfamily protein [Zea mays]
Zm00001eb011670	0.444	-1.17026	6.41789246398E-34	4.68285968045E-33	yes	down	GO:0008652;GO:0000162;GO:0009058;GO:0009073;GO:0016829;GO:000404	BP:cellular amino acid biosynthetic process;BP:tryptophan biosynthetic process;BP:biosynthetic process;BP:aromatic amino acid family biosynthetic process;MF:lyase activity;MF:anthranilate synthase activity;	K01657	trpE	map00400	Phenylalanine, tyrosine and tryptophan biosynthesis	NP_001266525.1	Anthranilate synthase alpha subunit 2, chloroplastic [Zea mays]
Zm00001eb011700	5.296	2.40499	0.0059425490593	0.0102971	yes	up	GO:0007062;GO:0005634;GO:0016787;GO:0016887;GO:0003677;GO:000552	BP:sister chromatid cohesion;CC:nucleus;MF:hydrolase activity;MF:ATPase activity;MF:DNA binding;MF:ATP binding;	K11269	CTF18, CHL12	------	------	NP_001339270.1	uncharacterized protein LOC100273529 [Zea mays]
Zm00001eb011750	20.826	4.3803	0	0	yes	up	GO:0006862;GO:0015711;GO:0071705;GO:0043132;GO:0015748;GO:0055085;GO:0016021;GO:0016020;GO:002285	BP:nucleotide transport;BP:organic anion transport;BP:nitrogen compound transport;BP:NAD transport;BP:organophosphate ester transport;BP:transmembrane transport;CC:integral component of membrane;CC:membrane;MF:transmembrane transporter activity;	K13354	SLC25A17, PMP34	map04146	Peroxisome	NP_001152063.1	Peroxisomal nicotinamide adenine dinucleotide carrier [Zea mays]
Zm00001eb011760	0.072	-3.80123	3.87512660328E-170	1.89222168424E-168	yes	down	GO:0006412;GO:0005737;GO:0005840;GO:0009547;GO:1990904;GO:0003735;GO:0008266;GO:000372	BP:translation;CC:cytoplasm;CC:ribosome;CC:plastid ribosome;CC:ribonucleoprotein complex;MF:structural constituent of ribosome;MF:pol;MF:mRNA binding;	K02926	RP-L4, MRPL4, rplD	map03010	Ribosome	NP_001361383.1	50S ribosomal protein L4-like [Zea mays]
Zm00001eb011800	3.868	1.95154	7.21853743325E-150	2.91913587019E-148	yes	up	GO:000551	MF:protein binding;	------	------	------	------	NP_001347482.1	uncharacterized protein LOC100274171 [Zea mays]
Zm00001eb011810	5.446	2.44508	1.65119018549E-24	9.23251657367E-24	yes	up	GO:0016021;GO:001602	CC:integral component of membrane;CC:membrane;	------	------	------	------	NP_001347483.1	uncharacterized protein LOC100277295 [Zea mays]
Zm00001eb011820	2.374	1.24732	9.49897820751E-21	4.66213097938E-20	yes	up	------	------	------	------	------	------	NP_001142885.1	uncharacterized LOC100275298 [Zea mays]
Zm00001eb011830	0.41	-1.28514	2.44198349186E-15	9.74620934367E-15	yes	down	GO:0030968;GO:0030433;GO:0016579;GO:0005737;GO:0016787;GO:0101005;GO:0004843;GO:000823	BP:endoplasmic reticulum unfolded protein response;BP:ER-associated ubiquitin-dependent protein catabolic process;BP:protein deubiquitination;CC:cytoplasm;MF:hydrolase activity;MF:ubiquitinyl hydrolase activity;MF:thiol-dependent ubiquitin-specific protease activity;MF:cysteine-type peptidase activity;	------	------	------	------	NP_001141185.1	OVARIAN TUMOR DOMAIN-containing deubiquitinating enzyme 3-like [Zea mays]
Zm00001eb011880	3.773	1.91589	2.78984607813E-21	1.39769779437E-20	yes	up	GO:0051259;GO:0006457;GO:0042542;GO:0000302;GO:0009651;GO:0009408;GO:0051082;GO:004362	BP:protein oligomerization;BP:protein folding;BP:response to hydrogen peroxide;BP:response to reactive oxygen species;BP:response to salt stress;BP:response to heat;MF:unfolded protein binding;MF:protein self-association;	K13993	HSP20	map04141	Protein processing in endoplasmic reticulum	NP_001142418.2	17.9 kDa class I heat shock protein-like [Zea mays]
Zm00001eb011900	4.755	2.24958	2.00655668854E-21	1.00914793556E-20	yes	up	GO:0051259;GO:0006457;GO:0042542;GO:0009651;GO:0009408;GO:0051082;GO:004362	BP:protein oligomerization;BP:protein folding;BP:response to hydrogen peroxide;BP:response to salt stress;BP:response to heat;MF:unfolded protein binding;MF:protein self-association;	K13993	HSP20	map04141	Protein processing in endoplasmic reticulum	XP_008654024.1	17.9 kDa class I heat shock protein [Zea mays]
Zm00001eb011920	0.236	-2.08157	2.79603318375E-10	8.76320322802E-10	yes	down	GO:0006468;GO:0016310;GO:0030244;GO:0016020;GO:0016021;GO:0005886;GO:0016301;GO:0004674;GO:0016740;GO:0005515;GO:0004672;GO:0000166;GO:000552	BP:protein phosphorylation;BP:phosphorylation;BP:cellulose biosynthetic process;CC:membrane;CC:integral component of membrane;CC:plasma membrane;MF:kinase activity;MF:protein serine/threonine kinase activity;MF:transferase activity;MF:protein binding;MF:protein kinase activity;MF:nucleotide binding;MF:ATP binding;	------	------	------	------	XP_008673399.1	uncharacterized protein LOC100280440 isoform X2 [Zea mays]
Zm00001eb011930	15.39	3.94395	4.60795759004E-12	1.58497583839E-11	yes	up	GO:0051259;GO:0006457;GO:0042542;GO:0000302;GO:0009651;GO:0009408;GO:0051082;GO:004362	BP:protein oligomerization;BP:protein folding;BP:response to hydrogen peroxide;BP:response to reactive oxygen species;BP:response to salt stress;BP:response to heat;MF:unfolded protein binding;MF:protein self-association;	K13993	HSP20	map04141	Protein processing in endoplasmic reticulum	NP_001130454.1	class I heat shock protein 3 [Zea mays]
Zm00001eb011940	0.018	-5.83001	0	0	yes	down	GO:0005975;GO:0006000;GO:0005985;GO:0030388;GO:0005986;GO:0009409;GO:0009773;GO:0006002;GO:0006094;GO:0005737;GO:0010319;GO:0048046;GO:0009570;GO:0005829;GO:0016787;GO:0042132;GO:0042578;GO:0016791;GO:004687	BP:carbohydrate metabolic process;BP:fructose metabolic process;BP:sucrose metabolic process;BP:fructose 1,6-bisphosphate metabolic process;BP:sucrose biosynthetic process;BP:response to cold;BP:photosynthetic electron transport in photosystem I;BP:fructose 6-phosphate metabolic process;BP:gluconeogenesis;CC:cytoplasm;CC:stromule;CC:apoplast;CC:chloroplast stroma;CC:cytosol;MF:hydrolase activity;…	K03841	FBP, fbp	map00010;map00030;map00051;map00710	Glycolysis / Gluconeogenesis;Pentose phosphate pathway;Fructose and mannose metabolism;Carbon fixation in photosynthetic organisms	NP_001150706.2	Fructose-1,6-bisphosphatase, chloroplastic [Zea mays]
Zm00001eb011950	8.828	3.14206	5.93202088447E-7	1.49718867471E-6	yes	up	------	------	------	------	------	------	NP_001145808.1	uncharacterized protein LOC100279315 [Zea mays]
Zm00001eb011990	2.004	1.00309	8.46644922004E-19	3.87515845697E-18	yes	up	------	------	------	------	------	------	ACF86441.1	unknown [Zea mays]
Zm00001eb012020	13.826	3.78935	4.450052779E-68	6.4400158967E-67	yes	up	GO:0006486;GO:0009298;GO:0009058;GO:0000032;GO:0005737;GO:0016779;GO:0008878;GO:0016740;GO:0004475;GO:000552	BP:protein glycosylation;BP:GDP-mannose biosynthetic process;BP:biosynthetic process;BP:cell wall mannoprotein biosynthetic process;CC:cytoplasm;MF:nucleotidyltransferase activity;MF:glucose-1-phosphate adenylyltransferase activity;MF:transferase activity;MF:mannose-1-phosphate guanylyltransferase activity;MF:GTP binding;	K00966	GMPP	map00520;map01250;map00051;map01240	Amino sugar and nucleotide sugar metabolism;Biosynthesis of nucleotide sugars;Fructose and mannose metabolism;Biosynthesis of cofactors	ACN27747.1	unknown [Zea mays]
Zm00001eb012040	10.142	3.34223	1.00721974823E-18	4.59912427021E-18	yes	up	GO:0090351;GO:0009738;GO:0009845;GO:0035970;GO:0005634;GO:0005829;GO:0017018;GO:0016787;GO:0004722;GO:0004721;GO:0043169;GO:004687	BP:seedling development;BP:abscisic acid-activated signaling pathway;BP:seed germination;BP:peptidyl-threonine dephosphorylation;CC:nucleus;CC:cytosol;MF:myosin phosphatase activity;MF:hydrolase activity;MF:protein serine/threonine phosphatase activity;MF:phosphoprotein phosphatase activity;MF:cation binding;MF:metal ion binding;	K14497	PP2C	map04016;map04075	MAPK signaling pathway - plant;Plant hormone signal transduction	NP_001266874.2	Probable protein phosphatase 2C 30 [Zea mays]
Zm00001eb012070	0.375	-1.41344	8.0991098579E-6	1.87080967208E-5	yes	down	GO:0016021;GO:0016020;GO:000837	CC:integral component of membrane;CC:membrane;MF:acetylglucosaminyltransferase activity;	------	------	------	------	PWZ54295.1	hypothetical protein Zm00014a_032704 [Zea mays]
Zm00001eb012080	2.797	1.484	1.36068667821E-8	3.8414981224E-8	yes	up	GO:0006355;GO:0045824;GO:0005634;GO:0003700;GO:0003677;GO:000368	BP:regulation of transcription, DNA-templated;BP:negative regulation of innate immune response;CC:nucleus;MF:transcription factor activity, sequence-specific DNA binding;MF:DNA binding;MF:AT DNA binding;	------	------	------	------	ONL96467.1	DNA-binding protein [Zea mays]
Zm00001eb012130	0.131	-2.92851	1.48663186039E-139	5.3556052667E-138	yes	down	GO:0080090;GO:0006355;GO:2000142;GO:0051171;GO:0006352;GO:0010468;GO:0009536;GO:0009507;GO:0003700;GO:0016987;GO:000367	BP:regulation of primary metabolic process;BP:regulation of transcription, DNA-templated;BP:regulation of DNA-templated transcription, initiation;BP:regulation of nitrogen compound metabolic process;BP:DNA-templated transcription, initiation;BP:regulation of gene expression;CC:plastid;CC:chloroplast;MF:transcription factor activity, sequence-specific DNA binding;MF:sigma factor activity;MF:DNA bi…	------	------	------	------	NP_001104924.2	sigma-like factor2B [Zea mays]
Zm00001eb012140	0.131	-2.93047	1.58654224651E-43	1.44749923679E-42	yes	down	GO:0045040;GO:0009658;GO:0034622;GO:0045037;GO:0009527;GO:0001401;GO:0016021;GO:0016020;GO:0009707;GO:0019867;GO:003135	BP:protein import into mitochondrial outer membrane;BP:chloroplast organization;BP:cellular macromolecular complex assembly;BP:protein import into chloroplast stroma;CC:plastid outer membrane;CC:mitochondrial sorting and assembly machinery complex;CC:integral component of membrane;CC:membrane;CC:chloroplast outer membrane;CC:outer membrane;CC:integral component of chloroplast outer membrane;	------	------	------	------	NP_001168264.1	Protein TOC75, chloroplastic-like [Zea mays]
Zm00001eb012160	2.838	1.5048	2.38540654013E-10	7.49997728648E-10	yes	up	GO:0005737;GO:0005783;GO:000077	CC:cytoplasm;CC:endoplasmic reticulum;MF:adenyl-nucleotide exchange factor activity;	K09562	HSPBP1, FES1	map04141	Protein processing in endoplasmic reticulum	ACN33985.1	unknown [Zea mays]
Zm00001eb012180	2.628	1.3939	5.43185161749E-13	1.95193145984E-12	yes	up	GO:0016567;GO:0006511;GO:0005737;GO:0061630;GO:0046872;GO:001687	BP:protein ubiquitination;BP:ubiquitin-dependent protein catabolic process;CC:cytoplasm;MF:ubiquitin protein ligase activity;MF:metal ion binding;MF:ligase activity;	------	------	------	------	NP_001136765.1	putative RING zinc finger domain superfamily protein [Zea mays]
Zm00001eb012200	0.33	-1.59883	4.35414998448E-9	1.26958824367E-8	yes	down	GO:0044238;GO:0009737;GO:0044260;GO:0006511;GO:0009414;GO:0009651;GO:0009789;GO:0016021;GO:0016020;GO:0005789;GO:0016874;GO:0004842;GO:006163	BP:primary metabolic process;BP:response to abscisic acid;BP:cellular macromolecule metabolic process;BP:ubiquitin-dependent protein catabolic process;BP:response to water deprivation;BP:response to salt stress;BP:positive regulation of abscisic acid-activated signaling pathway;CC:integral component of membrane;CC:membrane;CC:endoplasmic reticulum membrane;MF:ligase activity;MF:ubiquitin-protein …	K16283	SDIR1	------	------	NP_001131833.1	E3 ubiquitin-protein ligase SDIR1 [Zea mays]
Zm00001eb012220	0.165	-2.59581	2.89283911215E-61	3.72295816172E-60	yes	down	GO:0030488;GO:0008033;GO:0002940;GO:0032259;GO:0005634;GO:0000049;GO:0004809;GO:0016740;GO:0008168;GO:000372	BP:tRNA methylation;BP:tRNA processing;BP:tRNA N2-guanine methylation;BP:methylation;CC:nucleus;MF:tRNA binding;MF:tRN;MF:transferase activity;MF:methyltransferase activity;MF:RNA binding;	K00555	TRMT1, trm1	------	------	NP_001340373.1	Probable tRNA (guanine(26)-N(2))-dimethyltransferase 1-like [Zea mays]
Zm00001eb012230	0.114	-3.13382	3.42286268079E-8	9.4153317964E-8	yes	down	GO:0048367;GO:0008285;GO:000588	BP:shoot system development;BP:negative regulation of cell proliferation;CC:plasma membrane;	------	------	------	------	NP_001136903.1	uncharacterized protein LOC100217060 [Zea mays]
Zm00001eb012240	0.258	-1.95303	0.00253835050048	0.00459846801501	yes	down	GO:0048367;GO:0008285;GO:000588	BP:shoot system development;BP:negative regulation of cell proliferation;CC:plasma membrane;	------	------	------	------	NP_001136903.1	uncharacterized protein LOC100217060 [Zea mays]
Zm00001eb012260	0.004	-8.13504	1.10584164772E-14	4.29298612618E-14	yes	down	GO:0043666;GO:0006952;GO:0051707;GO:0019888;GO:0000166;GO:0043531;GO:000552	BP:regulation of phosphoprotein phosphatase activity;BP:defense response;BP:response to other organism;MF:protein phosphatase regulator activity;MF:nucleotide binding;MF:ADP binding;MF:ATP binding;	------	------	------	------	XP_008664290.2	uncharacterized protein LOC100501538 [Zea mays]
Zm00001eb012270	0.473	-1.07904	5.11732741276E-17	2.18937125131E-16	yes	down	GO:001678	MF:hydrolase activity;	K07025	K07025	------	------	XP_008667535.1	uncharacterized protein LOC100273259 isoform X1 [Zea mays]
Zm00001eb012300	2.364	1.24149	5.73947831075E-47	5.62621718191E-46	yes	up	GO:0015918;GO:0043231;GO:0005829;GO:0016020;GO:0032934;GO:0008289;GO:001524	BP:sterol transport;CC:intracellular membrane-bounded organelle;CC:cytosol;CC:membrane;MF:sterol binding;MF:lipid binding;MF:sterol transporter activity;	------	------	------	------	NP_001152136.2	Oxysterol-binding protein-related protein 3C [Zea mays]
Zm00001eb012310	3.288	1.71704	2.4569818993E-67	3.5149409214E-66	yes	up	GO:0042162;GO:0005515;GO:000367	MF:telomeric DNA binding;MF:protein binding;MF:DNA binding;	------	------	------	------	NP_001311227.1	initiator-binding protein 2 [Zea mays]
Zm00001eb012320	17.063	4.09283	0.00128407564819	0.00240938308789	yes	up	GO:0006075;GO:0071555;GO:0008360;GO:0016020;GO:0016021;GO:0000148;GO:0005886;GO:0003843;GO:0016740;GO:0046527;GO:001675	BP:;BP:cell wall organization;BP:regulation of cell shape;CC:membrane;CC:integral component of membrane;CC:1,3-beta-D-glucan synthase complex;CC:plasma membrane;MF:1,3-beta-D-glucan synthase activity;MF:transferase activity;MF:glucosyltransferase activity;MF:transferase activity, transferring glycosyl groups;	K11000	CALS	------	------	ONL96568.1	Callose synthase 11 [Zea mays]
Zm00001eb012330	3.961	1.98583	3.51840090598E-95	7.36836811178E-94	yes	up	------	------	------	------	------	------	NP_001358538.1	uncharacterized protein LOC100276087 [Zea mays]
Zm00001eb012340	0.411	-1.28313	5.18613714287E-24	2.854761688E-23	yes	down	GO:0006468;GO:0016310;GO:0016301;GO:0000166;GO:0004674;GO:0016740;GO:0004672;GO:000552	BP:protein phosphorylation;BP:phosphorylation;MF:kinase activity;MF:nucleotide binding;MF:protein serine/threonine kinase activity;MF:transferase activity;MF:protein kinase activity;MF:ATP binding;	------	------	------	------	XP_008677038.1	protein kinase APK1A isoform X1 [Zea mays]
Zm00001eb012350	9.117	3.18856	0.00764933214738	0.0130505	yes	up	GO:0006470;GO:0017018;GO:000472	BP:protein dephosphorylation;MF:myosin phosphatase activity;MF:protein serine/threonine phosphatase activity;	------	------	------	------	XP_008654174.1	probable protein phosphatase 2C 31 [Zea mays]
Zm00001eb012410	0.159	-2.65551	6.42033951365E-107	1.59326523869E-105	yes	down	GO:0006412;GO:0005840;GO:0022625;GO:1990904;GO:0003735;GO:000372	BP:translation;CC:ribosome;CC:cytosolic large ribosomal subunit;CC:ribonucleoprotein complex;MF:structural constituent of ribosome;MF:RNA binding;	K02925	RP-L3e, RPL3	map03010	Ribosome	ONM17515.1	60S ribosomal protein L3-1 [Zea mays]
Zm00001eb012430	0.416	-1.26475	2.27977148591E-13	8.31514213711E-13	yes	down	GO:0007166;GO:0016567;GO:0005737;GO:0005634;GO:0005515;GO:000484	BP:cell surface receptor signaling pathway;BP:protein ubiquitination;CC:cytoplasm;CC:nucleus;MF:protein binding;MF:ubiquitin-protein transferase activity;	------	------	------	------	PWZ54220.1	U-box domain-containing protein 13 [Zea mays]
Zm00001eb012440	0.418	-1.25912	3.99110252059E-9	1.16526881809E-8	yes	down	GO:0006355;GO:0005634;GO:0003700;GO:000367	BP:regulation of transcription, DNA-templated;CC:nucleus;MF:transcription factor activity, sequence-specific DNA binding;MF:DNA binding;	------	------	------	------	XP_008646781.1	uncharacterized protein LOC100501071 isoform X1 [Zea mays]
Zm00001eb012470	2.075	1.05314	2.45896321694E-27	1.50056858416E-26	yes	up	GO:0006986;GO:0006457;GO:0034620;GO:0051085;GO:0042026;GO:0005737;GO:0031072;GO:0044183;GO:0051082;GO:0000166;GO:0140662;GO:0051787;GO:0016887;GO:000552	BP:response to unfolded protein;BP:protein folding;BP:cellular response to unfolded protein;BP:chaperone mediated protein folding requiring cofactor;BP:protein refolding;CC:cytoplasm;MF:heat shock protein binding;MF:protein binding involved in protein folding;MF:unfolded protein binding;MF:nucleotide binding;MF:old GO;MF:misfolded protein binding;MF:ATPase activity;MF:ATP binding;	K03283	HSPA1s	map04144;map04141;map03040	Endocytosis;Protein processing in endoplasmic reticulum;Spliceosome	NP_001148198.1	heat shock cognate 70 kDa protein 2 [Zea mays]
Zm00001eb012530	0.168	-2.57122	1.50489242219E-5	3.39769373483E-5	yes	down	GO:0016020;GO:0015020;GO:0016740;GO:001675	CC:membrane;MF:glucuronosyltransferase activity;MF:transferase activity;MF:transferase activity, transferring glycosyl groups;	K20891	GLCAT14	------	------	XP_008654215.1	beta-glucuronosyltransferase GlcAT14A isoform X2 [Zea mays]
Zm00001eb012560	0.266	-1.9131	6.18174844248E-14	2.32347638801E-13	yes	down	GO:0016021;GO:001602	CC:integral component of membrane;CC:membrane;	------	------	------	------	NP_001354306.1	uncharacterized protein LOC100275414 [Zea mays]
Zm00001eb012570	99.785	6.64075	1.2249091181E-62	1.61328397243E-61	yes	up	GO:0016310;GO:001630	BP:phosphorylation;MF:kinase activity;	------	------	------	------	NP_001307755.1	Cysteine-rich repeat secretory protein 55 precursor [Zea mays]
Zm00001eb012580	2.274	1.18516	1.42033358743E-10	4.52615071724E-10	yes	up	GO:0042732;GO:0033320;GO:0005737;GO:0070403;GO:0016829;GO:0016831;GO:004804	BP:D-xylose metabolic process;BP:UDP-D-xylose biosynthetic process;CC:cytoplasm;MF:NAD+ binding;MF:lyase activity;MF:carboxy-lyase activity;MF:UDP-glucuronate decarboxylase activity;	K08678	UXS1, uxs	map00520;map01250	Amino sugar and nucleotide sugar metabolism;Biosynthesis of nucleotide sugars	NP_001130758.1	dTDP-glucose dehydratase homolog csu219 [Zea mays]
Zm00001eb012590	2.351	1.23301	3.50986287606E-25	2.00667429107E-24	yes	up	GO:0009225;GO:0016021;GO:000846	BP:nucleotide-sugar metabolic process;CC:integral component of membrane;MF:dTDP-glucose 4,6-dehydratase activity;	K12450	RHM	map00520;map01250	Amino sugar and nucleotide sugar metabolism;Biosynthesis of nucleotide sugars	PWZ58656.1	hypothetical protein Zm00014a_034833 [Zea mays]
Zm00001eb012660	0.095	-3.39252	1.69599950761E-46	1.64790314255E-45	yes	down	GO:0003723;GO:000367	MF:RNA binding;MF:nucleic acid binding;	------	------	------	------	NP_001150360.1	RNA binding protein [Zea mays]
Zm00001eb012670	0.286	-1.80408	1.56358870787E-20	7.61298269976E-20	yes	down	GO:0008652;GO:0006592;GO:0006526;GO:0008152;GO:0009536;GO:0009507;GO:0103045;GO:0004042;GO:0004358;GO:0003824;GO:0016740;GO:001674	BP:cellular amino acid biosynthetic process;BP:ornithine biosynthetic process;BP:arginine biosynthetic process;BP:metabolic process;CC:plastid;CC:chloroplast;MF:methione N-acyltransferase activity;MF:acetyl-Co;MF:glutamate N-acetyltransferase activity;MF:catalytic activity;MF:transferase activity;MF:transferase activity, transferring acyl groups;	K00620	argJ	map00220	Arginine biosynthesis	NP_001169464.1	arginine biosynthesis bifunctional protein ArgJ, chloroplastic [Zea mays]
Zm00001eb012680	408.697	8.67489	6.04454513205E-69	8.88637889562E-68	yes	up	GO:0006357;GO:0005634;GO:0046983;GO:0000978;GO:000098	BP:regulation of transcription from RNA polymerase II promoter;CC:nucleus;MF:protein dimerization activity;MF:RNA polymerase II core promoter proximal region sequence-specific DNA binding;MF:RNA polymerase II transcription factor activity, sequence-specific DNA binding;	------	------	------	------	XP_020402931.1	uncharacterized protein LOC100272342 isoform X4 [Zea mays]
Zm00001eb012690	0.111	-3.16765	8.64606790959E-18	3.80978977624E-17	yes	down	GO:004698	MF:protein dimerization activity;	------	------	------	------	NP_001145288.1	uncharacterized protein LOC100278585 [Zea mays]
Zm00001eb012700	4.351	2.12125	0.0222797372696	0.0353716238034	yes	up	------	------	------	------	------	------	XP_008654280.1	zinc finger protein ZAT12 [Zea mays]
Zm00001eb012750	0.045	-4.46687	0	0	yes	down	GO:0044238;GO:0044260;GO:0015979;GO:0009523;GO:0019898;GO:0009654;GO:000550	BP:primary metabolic process;BP:cellular macromolecule metabolic process;BP:photosynthesis;CC:photosystem II;CC:extrinsic component of membrane;CC:photosystem II oxygen evolving complex;MF:calcium ion binding;	------	------	------	------	XP_020401638.1	photosynthetic NDH subunit of lumenal location 1, chloroplastic isoform X1 [Zea mays]
Zm00001eb012780	2.185	1.12756	0.000291751799162	0.000585829614486	yes	up	GO:0016021;GO:001602	CC:integral component of membrane;CC:membrane;	------	------	------	------	NP_001353761.1	uncharacterized protein LOC100383704 [Zea mays]
Zm00001eb012850	0.126	-2.98685	1.84188182823E-37	1.46615223322E-36	yes	down	GO:0006468;GO:0016310;GO:0018108;GO:0046777;GO:0016020;GO:0016021;GO:0005886;GO:0009506;GO:0016740;GO:0000166;GO:0004674;GO:0004714;GO:0016301;GO:0004672;GO:000552	BP:protein phosphorylation;BP:phosphorylation;BP:peptidyl-tyrosine phosphorylation;BP:protein autophosphorylation;CC:membrane;CC:integral component of membrane;CC:plasma membrane;CC:plasmodesma;MF:transferase activity;MF:nucleotide binding;MF:protein serine/threonine kinase activity;MF:transmembrane receptor protein tyrosine kinase activity;MF:kinase activity;MF:protein kinase activity;MF:ATP bin…	------	------	------	------	XP_008654325.1	receptor-like protein kinase HERK 1 [Zea mays]
Zm00001eb012860	2.382	1.25198	1.8055208149E-44	1.685309286E-43	yes	up	GO:0006874;GO:0070588;GO:0006816;GO:0034220;GO:0016021;GO:0016020;GO:0000166;GO:0005516;GO:0016887;GO:0005215;GO:0015662;GO:0008553;GO:0005388;GO:000552	BP:cellular calcium ion homeostasis;BP:calcium ion transmembrane transport;BP:calcium ion transport;BP:ion transmembrane transport;CC:integral component of membrane;CC:membrane;MF:nucleotide binding;MF:calmodulin binding;MF:ATPase activity;MF:transporter activity;MF:ATPase activity, coupled to transmembrane movement of ions, phosphorylative mechanism;MF:hydrogen-exporting ATPase activity, phospho…	K01537	ATP2C	------	------	NP_001349751.1	Calcium-transporting ATPase 4, endoplasmic reticulum-type [Zea mays]
Zm00001eb012920	5.477	2.45336	1.21895599248E-226	9.61501770768E-225	yes	up	GO:0071704;GO:0010731;GO:0042221;GO:0005737;GO:0045174;GO:0004364;GO:001674	BP:organic substance metabolic process;BP:protein glutathionylation;BP:response to chemical;CC:cytoplasm;MF:glutathione dehydrogenas;MF:glutathione transferase activity;MF:transferase activity;	K00799	GST, gst	map00480	Glutathione metabolism	NP_001149125.3	Protein IN2-1 homolog B [Zea mays]
Zm00001eb012930	52.113	5.70357	5.43607547602E-306	8.17175911349E-304	yes	up	GO:0010731;GO:000436	BP:protein glutathionylation;MF:glutathione transferase activity;	K00799	GST, gst	map00480	Glutathione metabolism	ONL96749.1	safener induced1 [Zea mays]
Zm00001eb012960	0.228	-2.13534	3.10881096001E-5	6.84878234357E-5	yes	down	------	------	------	------	------	------	PWZ57466.1	hypothetical protein Zm00014a_030298 [Zea mays]
Zm00001eb013000	3.387	1.75984	4.11912923328E-45	3.89681840349E-44	yes	up	GO:0090630;GO:000509	BP:activation of GTPase activity;MF:GTPase activator activity;	------	------	------	------	XP_020401677.1	ecotropic viral integration site 5 protein homolog isoform X4 [Zea mays]
Zm00001eb013020	0.41	-1.28563	7.25088418888E-39	5.95501678579E-38	yes	down	GO:0042254;GO:0006412;GO:0015934;GO:0005840;GO:1990904;GO:000373	BP:ribosome biogenesis;BP:translation;CC:large ribosomal subunit;CC:ribosome;CC:ribonucleoprotein complex;MF:structural constituent of ribosome;	K02864	RP-L10, MRPL10, rplJ	map03010	Ribosome	NP_001142362.1	50S ribosomal protein L10, chloroplastic-like [Zea mays]
Zm00001eb013030	0.092	-3.44888	3.47405242271E-99	7.75034911894E-98	yes	down	GO:0098869;GO:0055114;GO:001620	BP:cellular oxidant detoxification;BP:oxidation-reduction process;MF:antioxidant activity;	K10878	SPO11	------	------	NP_001354055.1	Thioredoxin-like protein AAED1, chloroplastic [Zea mays]
Zm00001eb013040	0.399	-1.32586	7.79447927192E-5	0.000165712764795	yes	down	GO:0042138;GO:0000706;GO:0006265;GO:0007131;GO:0009957;GO:0000737;GO:0006259;GO:0009330;GO:0000228;GO:0005634;GO:0005694;GO:0003916;GO:0003677;GO:0016889;GO:0000166;GO:0003918;GO:0000287;GO:0046872;GO:0005524;GO:0003824;GO:0016853;GO:004280	BP:meiotic DNA double-strand break formation;BP:meiotic DNA double-strand break processing;BP:DNA topological change;BP:reciprocal meiotic recombination;BP:epidermal cell fate specification;BP:DNA catabolic process, endonucleolytic;BP:DNA metabolic process;CC:DNA topoisomerase comple;CC:nuclear chromosome;CC:nucleus;CC:chromosome;MF:DNA topoisomerase activity;MF:DNA binding;MF:endodeoxyribonuclea…	K10878	SPO11	------	------	NP_001141583.1	DNA topoisomerase 6 subunit A3-like [Zea mays]
Zm00001eb013060	6.748	2.75453	2.33817656295E-214	1.69529609787E-212	yes	up	GO:0016021;GO:001602	CC:integral component of membrane;CC:membrane;	------	------	------	------	ACR36844.1	unknown [Zea mays]
Zm00001eb013140	2.173	1.11988	2.67972350562E-11	8.86101823027E-11	yes	up	GO:0005737;GO:0005634;GO:0080008;GO:000551	CC:cytoplasm;CC:nucleus;CC:Cul4-RING E3 ubiquitin ligase complex;MF:protein binding;	K11804	DCAF8	------	------	XP_008654447.1	DDB1- and CUL4-associated factor 8 [Zea mays]
Zm00001eb013150	15.942	3.99477	0	0	yes	up	GO:0015914;GO:0005634;GO:000554	BP:phospholipid transport;CC:nucleus;MF:phospholipid transporter activity;	------	------	------	------	XP_008654452.1	phosphatidylinositol transfer protein 2 [Zea mays]
Zm00001eb013160	352.372	8.46096	3.05690792982E-12	1.06130520533E-11	yes	up	------	------	------	------	------	------	XP_033915467.1	LOB domain-containing protein 1 [Zea mays]
Zm00001eb013220	3.874	1.95392	1.26539809735E-60	1.61118005193E-59	yes	up	GO:0016021;GO:001678	CC:integral component of membrane;MF:hydrolase activity;	------	------	------	------	NP_001130329.1	uncharacterized protein LOC100191424 [Zea mays]
Zm00001eb013250	2.889	1.53057	6.06027930355E-28	3.77364431498E-27	yes	up	GO:0044238;GO:0006651;GO:0006487;GO:0048868;GO:0071704;GO:1901576;GO:0044249;GO:0008610;GO:0043231;GO:0016021;GO:0016020;GO:0005789;GO:0030176;GO:0009507;GO:0047874;GO:0016787;GO:000819	BP:primary metabolic process;BP:diacylglycerol biosynthetic process;BP:protein N-linked glycosylation;BP:pollen tube development;BP:organic substance metabolic process;BP:organic substance biosynthetic process;BP:cellular biosynthetic process;BP:lipid biosynthetic process;CC:intracellular membrane-bounded organelle;CC:integral component of membrane;CC:membrane;CC:endoplasmic reticulum membrane;CC…	K07252	DOLPP1	map00510	N-Glycan biosynthesis	NP_001353056.1	Lipid phosphate phosphatase gamma [Zea mays]
Zm00001eb013260	0.375	-1.41359	0.000401521036982	0.000793807891883	yes	down	GO:0016021;GO:001602	CC:integral component of membrane;CC:membrane;	------	------	------	------	ONL96886.1	Chaperone protein dnaJ 10 [Zea mays]
Zm00001eb013270	2.229	1.15656	2.11513917136E-33	1.52510989172E-32	yes	up	GO:0006468;GO:0016310;GO:0000226;GO:0035556;GO:0005737;GO:0016301;GO:0004672;GO:0000166;GO:0004674;GO:0016740;GO:0050321;GO:000552	BP:protein phosphorylation;BP:phosphorylation;BP:microtubule cytoskeleton organization;BP:intracellular signal transduction;CC:cytoplasm;MF:kinase activity;MF:protein kinase activity;MF:nucleotide binding;MF:protein serine/threonine kinase activity;MF:transferase activity;MF:tau-protein kinase activity;MF:ATP binding;	K07198	PRKAA, AMPK	------	------	NP_001105673.1	SNF1-related protein kinase [Zea mays]
Zm00001eb013360	0.424	-1.23919	1.76958080863E-12	6.21735244462E-12	yes	down	GO:0046872;GO:0051213;GO:001649	MF:metal ion binding;MF:dioxygenase activity;MF:oxidoreductase activity;	------	------	------	------	ONL96901.1	jasmonate-regulated gene 21 [Zea mays]
Zm00001eb013370	0.019	-5.72131	1.41397782619E-157	6.18873953437E-156	yes	down	GO:0006629;GO:0016042;GO:0007165;GO:0009409;GO:0035556;GO:0009534;GO:0009941;GO:0016021;GO:0016020;GO:0005886;GO:0009507;GO:0004435;GO:0008081;GO:001678	BP:lipid metabolic process;BP:lipid catabolic process;BP:signal transduction;BP:response to cold;BP:intracellular signal transduction;CC:chloroplast thylakoid;CC:chloroplast envelope;CC:integral component of membrane;CC:membrane;CC:plasma membrane;CC:chloroplast;MF:phosphatidylinositol phospholipase C activity;MF:phosphoric diester hydrolase activity;MF:hydrolase activity;	------	------	------	------	PWZ54366.1	Phosphoinositide phospholipase C 6 [Zea mays]
Zm00001eb013380	0.067	-3.90094	0.00271087539475	0.00489772554329	yes	down	GO:0006629;GO:0016042;GO:0007165;GO:0009409;GO:0035556;GO:0048015;GO:0016021;GO:0016020;GO:0005886;GO:0016787;GO:0004435;GO:000808	BP:lipid metabolic process;BP:lipid catabolic process;BP:signal transduction;BP:response to cold;BP:intracellular signal transduction;BP:phosphatidylinositol-mediated signaling;CC:integral component of membrane;CC:membrane;CC:plasma membrane;MF:hydrolase activity;MF:phosphatidylinositol phospholipase C activity;MF:phosphoric diester hydrolase activity;	K05857	PLCD	map04070;map00562	Phosphatidylinositol signaling system;Inositol phosphate metabolism	ONL96905.1	Phosphoinositide phospholipase C 4 [Zea mays]
Zm00001eb013420	0.106	-3.24366	7.24472405447E-6	1.67940026685E-5	yes	down	GO:0016407;GO:0046872;GO:0016746;GO:0016740;GO:000808	MF:acetyltransferase activity;MF:metal ion binding;MF:transferase activity, transferring acyl groups;MF:transferase activity;MF:N-acetyltransferase activity;	------	------	------	------	NP_001340346.1	uncharacterized protein LOC100384354 [Zea mays]
Zm00001eb013430	31.299	4.96803	0	0	yes	up	GO:0008652;GO:0006529;GO:0006541;GO:0005829;GO:0000166;GO:0004066;GO:0016874;GO:000552	BP:cellular amino acid biosynthetic process;BP:asparagine biosynthetic process;BP:glutamine metabolic process;CC:cytosol;MF:nucleotide binding;MF:asparagine synthas;MF:ligase activity;MF:ATP binding;	K01953	asnB, ASNS	map00250	Alanine, aspartate and glutamate metabolism	ACN36043.1	unknown [Zea mays]
Zm00001eb013450	0.469	-1.09353	5.55990151308E-17	2.3744740777E-16	yes	down	GO:0006470;GO:0017018;GO:0043169;GO:0016787;GO:0004724;GO:0004722;GO:0004721;GO:004687	BP:protein dephosphorylation;MF:myosin phosphatase activity;MF:cation binding;MF:hydrolase activity;MF:magnesium-dependent protein serine/threonine phosphatase activity;MF:protein serine/threonine phosphatase activity;MF:phosphoprotein phosphatase activity;MF:metal ion binding;	K17506	PPM1L, PP2CE	------	------	NP_001169546.1	Probable protein phosphatase 2C 32 [Zea mays]
Zm00001eb013460	2.978	1.57448	5.68639067889E-30	3.74552991907E-29	yes	up	GO:0071422;GO:0015711;GO:0015742;GO:0071705;GO:0015748;GO:0015746;GO:0015744;GO:0015743;GO:0055085;GO:0015741;GO:0016021;GO:0016020;GO:0005739;GO:0031966;GO:0005347;GO:0015141;GO:000546	BP:succinate transmembrane transport;BP:organic anion transport;BP:alpha-ketoglutarate transport;BP:nitrogen compound transport;BP:organophosphate ester transport;BP:citrate transport;BP:succinate transport;BP:malate transport;BP:transmembrane transport;BP:fumarate transport;CC:integral component of membrane;CC:membrane;CC:mitochondrion;CC:mitochondrial membrane;MF:ATP transmembrane transporter a…	K15100	SLC25A1, CTP	------	------	NP_001130180.1	Mitochondrial succinate-fumarate transporter 1-like [Zea mays]
Zm00001eb013500	0.016	-5.94911	1.20575577183E-175	6.182082093E-174	yes	down	GO:0006302;GO:0000012;GO:0090305;GO:0006281;GO:0009535;GO:0016020;GO:0016021;GO:0005634;GO:0005783;GO:0046872;GO:0033699;GO:0003677;GO:0030983;GO:0003725;GO:0047627;GO:1990165;GO:000369	BP:double-strand break repair;BP:single strand break repair;BP:nucleic acid phosphodiester bond hydrolysis;BP:DNA repair;CC:chloroplast thylakoid membrane;CC:membrane;CC:integral component of membrane;CC:nucleus;CC:endoplasmic reticulum;MF:metal ion binding;MF:DNA 5'-adenosine monophosphate hydrolase activity;MF:DNA binding;MF:mismatched DNA binding;MF:double-stranded RNA binding;MF:adenylylsulfa…	------	------	------	------	NP_001168569.1	uncharacterized protein LOC100382352 [Zea mays]
Zm00001eb013510	0.33	-1.59856	8.25662695449E-16	3.35785089401E-15	yes	down	GO:0006302;GO:0006281;GO:0090305;GO:0000012;GO:0005634;GO:0005783;GO:0033699;GO:0003677;GO:0030983;GO:0003725;GO:0047627;GO:1990165;GO:0046872;GO:000369	BP:double-strand break repair;BP:DNA repair;BP:nucleic acid phosphodiester bond hydrolysis;BP:single strand break repair;CC:nucleus;CC:endoplasmic reticulum;MF:DNA 5'-adenosine monophosphate hydrolase activity;MF:DNA binding;MF:mismatched DNA binding;MF:double-stranded RNA binding;MF:adenylylsulfatase activity;MF:single-strand break-containing DNA binding;MF:metal ion binding;MF:single-stranded D…	K10863	APTX	------	------	XP_008654526.1	transcription factor bHLH140 [Zea mays]
Zm00001eb013520	2.545	1.34774	2.62235540215E-10	8.22695239363E-10	yes	up	GO:0005829;GO:0030976;GO:0000287;GO:0016831;GO:0004737;GO:0003824;GO:0046872;GO:001682	CC:cytosol;MF:thiamine pyrophosphate binding;MF:magnesium ion binding;MF:carboxy-lyase activity;MF:pyruvate decarboxylase activity;MF:catalytic activity;MF:metal ion binding;MF:lyase activity;	K01568	PDC, pdc	map00010	Glycolysis / Gluconeogenesis	NP_001105052.1	pyruvate decarboxylase 3 [Zea mays]
Zm00001eb013550	7.042	2.81597	1.90865602237E-88	3.71031358933E-87	yes	up	GO:0016310;GO:0046835;GO:0006000;GO:0006003;GO:0005829;GO:0016301;GO:0030246;GO:0000166;GO:0003824;GO:0004331;GO:2001070;GO:0003873;GO:000552	BP:phosphorylation;BP:carbohydrate phosphorylation;BP:fructose metabolic process;BP:fructose 2,6-bisphosphate metabolic process;CC:cytosol;MF:kinase activity;MF:carbohydrate binding;MF:nucleotide binding;MF:catalytic activity;MF:fructose-2,6-bisphosphate 2-phosphatase activity;MF:starch binding;MF:6-phosphofructo-2-kinase activity;MF:ATP binding;	------	------	------	------	ONL96984.1	6-phosphofructo-2-kinase/fructose-26-bisphosphatase [Zea mays]
Zm00001eb013610	0.029	-5.12307	1.6578200377E-29	1.07934986219E-28	yes	down	GO:0006468;GO:0016310;GO:0016021;GO:0016020;GO:0016301;GO:0004672;GO:000552	BP:protein phosphorylation;BP:phosphorylation;CC:integral component of membrane;CC:membrane;MF:kinase activity;MF:protein kinase activity;MF:ATP binding;	------	------	------	------	XP_008667250.1	putative leucine-rich repeat transmembrane protein kinase family protein isoform X1 [Zea mays]
Zm00001eb013660	4.934	2.30263	4.14978826923E-49	4.26139916974E-48	yes	up	GO:0016021;GO:0016671;GO:001649	CC:integral component of membrane;MF:oxidoreductase activity, acting on a sulfur group of donors, disulfide as acceptor;MF:oxidoreductase activity;	K08059	IFI30, GILT	------	------	NP_001151695.2	Gamma-interferon-responsive lysosomal thiol protein precursor [Zea mays]
Zm00001eb013690	0.381	-1.39295	3.7163132359E-5	8.12230993599E-5	yes	down	GO:0071806;GO:0045039;GO:0042721;GO:0016021;GO:0016020;GO:0030943;GO:000832	BP:protein transmembrane transport;BP:protein import into mitochondrial inner membrane;CC:mitochondrial inner membrane protein insertion complex;CC:integral component of membrane;CC:membrane;MF:mitochondrion targeting sequence binding;MF:protein transmembrane transporter activity;	K17790	TIM22	------	------	ACR37723.1	unknown [Zea mays]
Zm00001eb013730	3.254	1.70238	7.79666552663E-20	3.70074162011E-19	yes	up	GO:0015711;GO:0071705;GO:0048250;GO:0015748;GO:0055085;GO:0016021;GO:0016020;GO:0031966;GO:0005347;GO:0005381;GO:001509	BP:organic anion transport;BP:nitrogen compound transport;BP:mitochondrial iron ion transport;BP:organophosphate ester transport;BP:transmembrane transport;CC:integral component of membrane;CC:membrane;CC:mitochondrial membrane;MF:ATP transmembrane transporter activity;MF:iron ion transmembrane transporter activity;MF:ferrous iron transmembrane transporter activity;	K15113	SLC25A28_37, MFRN	------	------	XP_002468019.2	uncharacterized mitochondrial carrier C8C9.12c [Sorghum bicolor]
Zm00001eb013740	11.536	3.52805	3.99747275097E-198	2.47895113663E-196	yes	up	------	------	------	------	------	------	ACN28412.1	unknown [Zea mays]
Zm00001eb013750	0.14	-2.83841	3.29537713893E-92	6.68670448148E-91	yes	down	GO:0042274;GO:0006364;GO:0006412;GO:0032040;GO:0022627;GO:1990904;GO:0005840;GO:000373	BP:ribosomal small subunit biogenesis;BP:rRNA processing;BP:translation;CC:small-subunit processome;CC:cytosolic small ribosomal subunit;CC:ribonucleoprotein complex;CC:ribosome;MF:structural constituent of ribosome;	K02993	RP-S7e, RPS7	map03010	Ribosome	NP_001131888.1	40S ribosomal protein S7 [Zea mays]
Zm00001eb013780	0.242	-2.04547	0.00319107228392	0.00572244503254	yes	down	GO:0009738;GO:0080163;GO:0043086;GO:0005737;GO:0005634;GO:0038023;GO:0004864;GO:001042	BP:abscisic acid-activated signaling pathway;BP:regulation of protein serine/threonine phosphatase activity;BP:negative regulation of catalytic activity;CC:cytoplasm;CC:nucleus;MF:signaling receptor activity;MF:protein phosphatase inhibitor activity;MF:abscisic acid binding;	K14496	PYL	map04016;map04075	MAPK signaling pathway - plant;Plant hormone signal transduction	NP_001306656.1	abscisic acid receptor PYL4-like [Zea mays]
Zm00001eb013790	0.305	-1.71289	1.42801278437E-13	5.26938736214E-13	yes	down	------	------	------	------	------	------	PWZ09542.1	hypothetical protein Zm00014a_031537 [Zea mays]
Zm00001eb013830	0.076	-3.7225	0.000151119558557	0.000312086942767	yes	down	GO:0016021;GO:0016020;GO:0005886;GO:005153	CC:integral component of membrane;CC:membrane;CC:plasma membrane;MF:4 iron, 4 sulfur cluster binding;	------	------	------	------	XP_020397020.1	CASP-like protein 4B1 [Zea mays]
Zm00001eb013870	0.449	-1.15379	6.62101449307E-14	2.48597578299E-13	yes	down	GO:0000398;GO:0008380;GO:0006397;GO:0005737;GO:1990904;GO:0005654;GO:0015030;GO:0005686;GO:0005681;GO:0003723;GO:000367	BP:mRNA splicing, via spliceosome;BP:RNA splicing;BP:mRNA processing;CC:cytoplasm;CC:ribonucleoprotein complex;CC:nucleoplasm;CC:Cajal body;CC:U2 snRNP;CC:spliceosomal complex;MF:RNA binding;MF:nucleic acid binding;	K11094	SNRPB2	map03040	Spliceosome	PWZ54609.1	hypothetical protein Zm00014a_041505, partial [Zea mays]
Zm00001eb013900	0.29	-1.78799	2.16469207467E-19	1.01258779485E-18	yes	down	GO:0000028;GO:0030490;GO:0006412;GO:0005840;GO:0022627;GO:000373	BP:ribosomal small subunit assembly;BP:maturation of SSU-rRNA;BP:translation;CC:ribosome;CC:cytosolic small ribosomal subunit;MF:structural constituent of ribosome;	K02979	RP-S28e, RPS28	map03010	Ribosome	OQU92746.1	hypothetical protein SORBI_3001G402050, partial [Sorghum bicolor]
Zm00001eb013950	0.431	-1.21414	0.000810929762559	0.00155326319831	yes	down	GO:0009969;GO:0016020;GO:0016021;GO:0005802;GO:0000139;GO:0005768;GO:0035252;GO:0033843;GO:0016740;GO:0016757;GO:001675	BP:xyloglucan biosynthetic process;CC:membrane;CC:integral component of membrane;CC:trans-Golgi network;CC:Golgi membrane;CC:endosome;MF:UDP-xylosyltransferase activity;MF:xyloglucan 6-xylosyltransferase activity;MF:transferase activity;MF:transferase activity, transferring glycosyl groups;MF:transferase activity, transferring hexosyl groups;	K08238	XXT	------	------	NP_001151451.2	glycosyltransferase 5 [Zea mays]
Zm00001eb013970	0.092	-3.44589	9.5225266342E-24	5.18216043824E-23	yes	down	GO:0005737;GO:004687	CC:cytoplasm;MF:metal ion binding;	K14801	TSR4	------	------	XP_008654671.1	programmed cell death protein 2 isoform X1 [Zea mays]
Zm00001eb013980	0.094	-3.41363	6.98306881054E-31	4.70431421136E-30	yes	down	GO:0031507;GO:0031981;GO:0005730;GO:0005634;GO:0004386;GO:000551	BP:heterochromatin assembly;CC:nuclear lumen;CC:nucleolus;CC:nucleus;MF:helicase activity;MF:protein binding;	K14546	UTP5, WDR43	map03008	Ribosome biogenesis in eukaryotes	XP_008654681.1	U3 small nucleolar RNA-associated protein 5 [Zea mays]
Zm00001eb013990	9	3.16988	5.4046980828E-10	1.66448236998E-9	yes	up	GO:0009651;GO:0009738;GO:0009733;GO:0009751;GO:0009735;GO:0009739;GO:0009617;GO:0009611;GO:0043086;GO:0080163;GO:0046688;GO:0009737;GO:0050832;GO:0009409;GO:0009646;GO:0006952;GO:0090501;GO:0009607;GO:0042542;GO:0009620;GO:0005737;GO:0005622;GO:0005634;GO:0004540;GO:0038023;GO:0010427;GO:0004864;GO:000372	BP:response to salt stress;BP:abscisic acid-activated signaling pathway;BP:response to auxin;BP:response to salicylic acid;BP:response to cytokinin;BP:response to gibberellin;BP:response to bacterium;BP:response to wounding;BP:negative regulation of catalytic activity;BP:regulation of protein serine/threonine phosphatase activity;BP:response to copper ion;BP:response to abscisic acid;BP:defense r…	------	------	------	------	NP_001131012.1	Pathogenesis-related protein 1 [Zea mays]
Zm00001eb014000	19.864	4.31208	0.00668608993749	0.0115008	yes	up	GO:0009651;GO:0009738;GO:0009733;GO:0009751;GO:0009735;GO:0009739;GO:0009617;GO:0009611;GO:0043086;GO:0080163;GO:0046688;GO:0009737;GO:0050832;GO:0009409;GO:0009646;GO:0006952;GO:0090501;GO:0009607;GO:0042542;GO:0009620;GO:0005737;GO:0005622;GO:0005634;GO:0004540;GO:0038023;GO:0010427;GO:0004864;GO:000372	BP:response to salt stress;BP:abscisic acid-activated signaling pathway;BP:response to auxin;BP:response to salicylic acid;BP:response to cytokinin;BP:response to gibberellin;BP:response to bacterium;BP:response to wounding;BP:negative regulation of catalytic activity;BP:regulation of protein serine/threonine phosphatase activity;BP:response to copper ion;BP:response to abscisic acid;BP:defense r…	------	------	------	------	NP_001131012.1	Pathogenesis-related protein 1 [Zea mays]
Zm00001eb014010	16.369	4.03288	0.00171220709137	0.00316595118544	yes	up	GO:0009738;GO:0009651;GO:0043086;GO:0009733;GO:0009751;GO:0009753;GO:0009617;GO:0009611;GO:0080163;GO:0046688;GO:0009737;GO:0050832;GO:0009646;GO:0006952;GO:0090501;GO:0009607;GO:0009735;GO:0042542;GO:0009620;GO:0005634;GO:0005737;GO:0038023;GO:0004540;GO:0010427;GO:000486	BP:abscisic acid-activated signaling pathway;BP:response to salt stress;BP:negative regulation of catalytic activity;BP:response to auxin;BP:response to salicylic acid;BP:response to jasmonic acid;BP:response to bacterium;BP:response to wounding;BP:regulation of protein serine/threonine phosphatase activity;BP:response to copper ion;BP:response to abscisic acid;BP:defense response to fungus;BP:re…	------	------	------	------	XP_008654686.1	pathogenesis-related protein 1 [Zea mays]
Zm00001eb014050	6.88	2.78244	3.83712110067E-133	1.29006347825E-131	yes	up	GO:000578	CC:endoplasmic reticulum;	------	------	------	------	NP_001141175.1	uncharacterized protein LOC100273261 [Zea mays]
Zm00001eb014070	2.097	1.06809	0.000133824654563	0.000277808797759	yes	up	GO:000551	MF:protein binding;	------	------	------	------	NP_001151251.2	F-box domain containing protein [Zea mays]
Zm00001eb014110	0.461	-1.1164	0.000922300460083	0.00175697258558	yes	down	GO:0006012;GO:0016021;GO:000397	BP:galactose metabolic process;CC:integral component of membrane;MF:UDP-glucose 4-epimerase activity;	K12448	UXE, uxe	map00520;map01250	Amino sugar and nucleotide sugar metabolism;Biosynthesis of nucleotide sugars	NP_001159236.1	Probable UDP-arabinose 4-epimerase 3-like [Zea mays]
Zm00001eb014120	3.354	1.74608	3.91747766525E-40	3.31306682547E-39	yes	up	GO:0010215;GO:0009451;GO:0043231;GO:0016021;GO:0016020;GO:0031225;GO:0008270;GO:000372	BP:cellulose microfibril organization;BP:RNA modification;CC:intracellular membrane-bounded organelle;CC:integral component of membrane;CC:membrane;CC:anchored component of membrane;MF:zinc ion binding;MF:RNA binding;	------	------	------	------	NP_001354843.1	COBRA-like protein 7 precursor [Zea mays]
Zm00001eb014130	7.492	2.9054	7.8252297734E-150	3.16002809077E-148	yes	up	GO:0000738;GO:0090305;GO:0005737;GO:0008408;GO:0004527;GO:0003676;GO:000829	BP:DNA catabolic process, exonucleolytic;BP:nucleic acid phosphodiester bond hydrolysis;CC:cytoplasm;MF:3'-5' exonuclease activity;MF:exonuclease activity;MF:nucleic acid binding;MF:3'-5'-exodeoxyribonuclease activity;	------	------	------	------	NP_001131224.2	Exonuclease DPD1, chloroplastic/mitochondrial [Zea mays]
Zm00001eb014180	9.659	3.27187	4.74211264273E-52	5.15740674993E-51	yes	up	GO:0016559;GO:0044375;GO:0007031;GO:0005779;GO:0005778;GO:0016020;GO:0005777;GO:004280	BP:peroxisome fission;BP:regulation of peroxisome size;BP:peroxisome organization;CC:integral component of peroxisomal membrane;CC:peroxisomal membrane;CC:membrane;CC:peroxisome;MF:identical protein binding;	------	------	------	------	NP_001150920.1	peroxisomal biogenesis factor 11 family protein [Zea mays]
Zm00001eb014200	0.332	-1.59271	0.00279201765581	0.00503766800312	yes	down	GO:0045842;GO:0031145;GO:0016567;GO:0006511;GO:0051301;GO:0005634;GO:0031461;GO:0005680;GO:0097602;GO:0008270;GO:006163	BP:positive regulation of mitotic metaphase/anaphase transition;BP:anaphase-promoting complex-dependent catabolic process;BP:protein ubiquitination;BP:ubiquitin-dependent protein catabolic process;BP:cell division;CC:nucleus;CC:cullin-RING ubiquitin ligase complex;CC:anaphase-promoting complex;MF:cullin family protein binding;MF:zinc ion binding;MF:ubiquitin protein ligase activity;	K03358	APC11, ANAPC11	map04120	Ubiquitin mediated proteolysis	GJN17794.1	hypothetical protein PR202_gb04892 [Eleusine coracana subsp. coracana]
Zm00001eb014240	0.389	-1.36284	0.0265460307352	0.0416171535764	yes	down	------	------	------	------	------	------	NP_001296803.1	uncharacterized protein LOC100193341 [Zea mays]
Zm00001eb014250	13.401	3.74429	0.00040417652036	0.000798672832248	yes	up	------	------	------	------	------	------	XP_008654722.1	putative protein TPRXL [Zea mays]
Zm00001eb014460	2.542	1.3459	0.00036094077444	0.000717533165943	yes	up	GO:0016021;GO:004687	CC:integral component of membrane;MF:metal ion binding;	K10728	TOPBP1	map03440	Homologous recombination	XP_008654775.2	BRCT domain-containing protein At4g02110 isoform X1 [Zea mays]
Zm00001eb014470	7.139	2.83576	1.45573716957E-24	8.15394569112E-24	yes	up	GO:0009579;GO:0009536;GO:0005783;GO:000551	CC:thylakoid;CC:plastid;CC:endoplasmic reticulum;MF:protein binding;	------	------	------	------	XP_008654810.1	uncharacterized protein LOC103634547 isoform X1 [Zea mays]
Zm00001eb014490	0.081	-3.62411	2.66442085668E-14	1.01716329792E-13	yes	down	------	------	------	------	------	------	ONL97216.1	cAMP-regulated phosphoprotein 19-related protein [Zea mays]
Zm00001eb014500	0.217	-2.20435	9.57738155274E-37	7.50097597224E-36	yes	down	GO:0009698;GO:0106290;GO:0016207;GO:001687	BP:phenylpropanoid metabolic process;BP:old GO;MF:4-coumarate-CoA ligase activity;MF:ligase activity;	K01913	AAE7, ACN1	map00630;map00010;map00620;map00650	Glyoxylate and dicarboxylate metabolism;Glycolysis / Gluconeogenesis;Pyruvate metabolism;Butanoate metabolism	ONL97220.1	Acetate/butyrate--CoA ligase AAE7 peroxisomal [Zea mays]
Zm00001eb014520	28.231	4.81921	1.84815187396E-7	4.82796256983E-7	yes	up	------	------	------	------	------	------	XP_008654827.1	uncharacterized protein LOC103634550 [Zea mays]
Zm00001eb014550	265.92	8.05485	2.49360297031E-10	7.82901350284E-10	yes	up	GO:0055085;GO:0003333;GO:0034220;GO:0016020;GO:0009707;GO:0031359;GO:0016021;GO:0015171;GO:002285	BP:transmembrane transport;BP:amino acid transmembrane transport;BP:ion transmembrane transport;CC:membrane;CC:chloroplast outer membrane;CC:integral component of chloroplast outer membrane;CC:integral component of membrane;MF:amino acid transmembrane transporter activity;MF:transmembrane transporter activity;	------	------	------	------	ONL97226.1	Outer envelope pore protein 16-2 chloroplastic [Zea mays]
Zm00001eb014600	4.169	2.05969	1.10750042333E-64	1.51277603019E-63	yes	up	GO:0080153;GO:000950	BP:negative regulation of reductive pentose-phosphate cycle;CC:chloroplast;	------	------	------	------	XP_008654881.1	calvin cycle protein CP12-1, chloroplastic [Zea mays]
Zm00001eb014630	3.881	1.95633	5.82356971322E-105	1.4098341788E-103	yes	up	------	------	------	------	------	------	NP_001142914.1	uncharacterized protein LOC100275347 [Zea mays]
Zm00001eb014750	0.097	-3.37031	1.21013538942E-53	1.35830364742E-52	yes	down	GO:0006515;GO:0006508;GO:0009536;GO:0009534;GO:0009840;GO:0009368;GO:0004176;GO:0004252;GO:0051117;GO:0016787;GO:0008233;GO:000823	BP:misfolded or incompletely synthesized protein catabolic process;BP:proteolysis;CC:plastid;CC:chloroplast thylakoid;CC:chloroplastic endopeptidase Clp complex;CC:endopeptidase Clp complex;MF:ATP-dependent peptidase activity;MF:serine-type endopeptidase activity;MF:ATPase binding;MF:hydrolase activity;MF:peptidase activity;MF:serine-type peptidase activity;	K01358	clpP, CLPP	------	------	NP_001288475.1	ATP-dependent Clp protease proteolytic subunit 5, chloroplastic-like [Zea mays]
Zm00001eb014810	0.482	-1.05364	1.54693766957E-23	8.36453377941E-23	yes	down	GO:0009657;GO:1901918;GO:0006417;GO:0010114;GO:0006397;GO:0006396;GO:0009579;GO:0031969;GO:0009536;GO:0009570;GO:0005634;GO:0009507;GO:0005515;GO:0003727;GO:0043621;GO:000372	BP:plastid organization;BP:negative regulation of exoribonuclease activity;BP:regulation of translation;BP:response to red light;BP:mRNA processing;BP:RNA processing;CC:thylakoid;CC:chloroplast membrane;CC:plastid;CC:chloroplast stroma;CC:nucleus;CC:chloroplast;MF:protein binding;MF:single-stranded RNA binding;MF:protein self-association;MF:mRNA binding;	------	------	------	------	PWZ58700.1	Protein high chlorophyll fluorescent 107 [Zea mays]
Zm00001eb014820	0.2	-2.31981	5.14291974488E-17	2.1999927252E-16	yes	down	GO:0006417;GO:0006396;GO:0006397;GO:0009579;GO:0009536;GO:0005634;GO:0009507;GO:000372	BP:regulation of translation;BP:RNA processing;BP:mRNA processing;CC:thylakoid;CC:plastid;CC:nucleus;CC:chloroplast;MF:single-stranded RNA binding;	------	------	------	------	NP_001347118.1	uncharacterized protein LOC111828497 isoform 2 [Zea mays]
Zm00001eb014830	5.79	2.53357	9.37432735258E-80	1.61171070028E-78	yes	up	GO:0055114;GO:0016020;GO:0016021;GO:0046872;GO:002003	BP:oxidation-reduction process;CC:membrane;CC:integral component of membrane;MF:metal ion binding;MF:heme binding;	------	------	------	------	NP_001141020.1	uncharacterized LOC100273099 precursor [Zea mays]
Zm00001eb014850	0.139	-2.84468	1.2771565699E-110	3.30060480963E-109	yes	down	GO:0009585;GO:0017012;GO:0017006;GO:0018298;GO:0006355;GO:0007165;GO:0000160;GO:0009584;GO:0050896;GO:0005634;GO:0009881;GO:0000155;GO:0005515;GO:004280	BP:red, far-red light phototransduction;BP:protein-phytochromobilin linkage;BP:protein-tetrapyrrole linkage;BP:protein-chromophore linkage;BP:regulation of transcription, DNA-templated;BP:signal transduction;BP:phosphorelay signal transduction system;BP:detection of visible light;BP:response to stimulus;CC:nucleus;MF:photoreceptor activity;MF:phosphorelay sensor kinase activity;MF:protein binding…	K12121	PHYB	map04712	Circadian rhythm - plant	NP_001169810.1	Phytochrome B [Zea mays]
Zm00001eb014860	0.04	-4.64177	3.21746899834E-10	1.0057699497E-9	yes	down	------	------	------	------	------	------	ONL97322.1	hypothetical protein ZEAMMB73_Zm00001d028906, partial [Zea mays]
Zm00001eb014890	6.648	2.73301	5.3591052386E-161	2.39673877898E-159	yes	up	GO:0005777;GO:000382	CC:peroxisome;MF:catalytic activity;	K01692	paaF, echA	map00310;map00640;map00650;map00903;map00380;map00360;map00071;map00280;map00410	Lysine degradation;Propanoate metabolism;Butanoate metabolism;Limonene and pinene degradation;Tryptophan metabolism;Phenylalanine metabolism;Fatty acid degradation;Valine, leucine and isoleucine degradation;beta-Alanine metabolism	NP_001149527.2	3-hydroxybutyryl-CoA dehydratase [Zea mays]
Zm00001eb014950	0.265	-1.91687	0.000372592383066	0.000739569478229	yes	down	GO:0010196;GO:0042651;GO:001678	BP:nonphotochemical quenching;CC:thylakoid membrane;MF:hydrolase activity;	------	------	------	------	NP_001146693.2	uncharacterized protein LOC100280294 [Zea mays]
Zm00001eb014960	0.256	-1.96508	3.6355054561E-95	7.60806360462E-94	yes	down	GO:0010196;GO:0042651;GO:000551	BP:nonphotochemical quenching;CC:thylakoid membrane;MF:protein binding;	------	------	------	------	NP_001381985.1	protein SUPPRESSOR OF QUENCHING 1, chloroplastic-like [Zea mays]
Zm00001eb014970	0.363	-1.46002	2.2156448544E-13	8.08844183848E-13	yes	down	GO:0010196;GO:004265	BP:nonphotochemical quenching;CC:thylakoid membrane;	------	------	------	------	ONL97386.1	Chloroplast protein HCF243 [Zea mays]
Zm00001eb014980	0.403	-1.31252	0.0121005558542	0.0200225426283	yes	down	GO:0006355;GO:0046983;GO:0000976;GO:000367	BP:regulation of transcription, DNA-templated;MF:protein dimerization activity;MF:transcription regulatory region sequence-specific DNA binding;MF:DNA binding;	------	------	------	------	NP_001142628.1	Transcription factor bHLH148 [Zea mays]
Zm00001eb015020	199.266	7.63855	2.5876565046E-9	7.64370304116E-9	yes	up	GO:0006355;GO:0006351;GO:0005634;GO:0003700;GO:000367	BP:regulation of transcription, DNA-templated;BP:transcription, DNA-templated;CC:nucleus;MF:transcription factor activity, sequence-specific DNA binding;MF:DNA binding;	K09285	OVM, ANT	------	------	NP_001170466.1	uncharacterized LOC100384463 [Zea mays]
Zm00001eb015040	0.155	-2.68701	7.93337197346E-23	4.19489827075E-22	yes	down	GO:0044208;GO:0019953;GO:0009152;GO:0006189;GO:0006188;GO:0006164;GO:0009653;GO:0005576;GO:0004018;GO:0016842;GO:0016829;GO:0070626;GO:000382	BP:'de novo' AMP biosynthetic process;BP:sexual reproduction;BP:purine ribonucleotide biosynthetic process;BP:'de novo' IMP biosynthetic process;BP:IMP biosynthetic process;BP:purine nucleotide biosynthetic process;BP:anatomical structure morphogenesis;CC:extracellular region;MF:N6;MF:amidine-lyase activity;MF:lyase activity;MF:;MF:catalytic activity;	K01756	purB, ADSL	map00250;map01232;map00230;map01240	Alanine, aspartate and glutamate metabolism;Nucleotide metabolism;Purine metabolism;Biosynthesis of cofactors	NP_001136923.1	uncharacterized protein LOC100217081 [Zea mays]
Zm00001eb015050	39.605	5.30762	4.83319731186E-160	2.14815419842E-158	yes	up	GO:001602	CC:integral component of membrane;	------	------	------	------	ACR36199.1	unknown [Zea mays]
Zm00001eb015090	2.963	1.56713	1.06237846335E-66	1.49818322395E-65	yes	up	GO:0005975;GO:0005987;GO:0008152;GO:0005739;GO:0016787;GO:0033926;GO:0004564;GO:0004575;GO:001679	BP:carbohydrate metabolic process;BP:sucrose catabolic process;BP:metabolic process;CC:mitochondrion;MF:hydrolase activity;MF:glycopeptide alpha-N-acetylgalactosaminidase activity;MF:beta-fructofuranosidase activity;MF:sucrose alpha-glucosidase activity;MF:hydrolase activity, acting on glycosyl bonds;	------	------	------	------	XP_008655058.1	neutral/alkaline invertase 1, mitochondrial [Zea mays]
Zm00001eb015120	7.822	2.9675	9.25113185283E-28	5.72824019319E-27	yes	up	GO:1901002;GO:0006355;GO:0045893;GO:0009409;GO:1902584;GO:0005634;GO:0043565;GO:0003700;GO:000367	BP:positive regulation of response to salt stress;BP:regulation of transcription, DNA-templated;BP:positive regulation of transcription, DNA-templated;BP:response to cold;BP:positive regulation of response to water deprivation;CC:nucleus;MF:sequence-specific DNA binding;MF:transcription factor activity, sequence-specific DNA binding;MF:DNA binding;	K09422	MYBP	------	------	NP_001141891.1	Transcription factor MYB2 [Zea mays]
Zm00001eb015130	0.131	-2.93766	4.53643579353E-12	1.56119075277E-11	yes	down	GO:0016740;GO:001675	MF:transferase activity;MF:transferase activity, transferring glycosyl groups;	K18819	GOLS	map00052	Galactose metabolism	NP_001105748.2	galactinol synthase 1 [Zea mays]
Zm00001eb015140	0.181	-2.46886	8.59394291659E-5	0.000181861209479	yes	down	GO:0009451;GO:0043231;GO:0003723;GO:0005515;GO:000827	BP:RNA modification;CC:intracellular membrane-bounded organelle;MF:RNA binding;MF:protein binding;MF:zinc ion binding;	------	------	------	------	XP_008655122.3	pentatricopeptide repeat-containing protein At1g56690, mitochondrial [Zea mays]
Zm00001eb015150	3.157	1.65874	4.53911241623E-100	1.03025293039E-98	yes	up	GO:0006355;GO:0006351;GO:0003700;GO:0043565;GO:000367	BP:regulation of transcription, DNA-templated;BP:transcription, DNA-templated;MF:transcription factor activity, sequence-specific DNA binding;MF:sequence-specific DNA binding;MF:DNA binding;	K14431	TGA	map04075	Plant hormone signal transduction	CAD6210955.1	unnamed protein product [Miscanthus lutarioriparius]
Zm00001eb015250	0.396	-1.33774	0.0194110566677	0.0310958131476	yes	down	GO:0006970;GO:0005634;GO:000551	BP:response to osmotic stress;CC:nucleus;MF:calmodulin binding;	------	------	------	------	NP_001132225.1	putative VQ motif family protein [Zea mays]
Zm00001eb015260	0.36	-1.47552	6.55736340362E-23	3.47884364458E-22	yes	down	GO:0048638;GO:0046710;GO:0016310;GO:0006163;GO:0046037;GO:0005829;GO:0016301;GO:0004385;GO:0000166;GO:0016740;GO:000552	BP:regulation of developmental growth;BP:GDP metabolic process;BP:phosphorylation;BP:purine nucleotide metabolic process;BP:GMP metabolic process;CC:cytosol;MF:kinase activity;MF:guanylate kinase activity;MF:nucleotide binding;MF:transferase activity;MF:ATP binding;	K00942	gmk, GUK1	map01232;map00230	Nucleotide metabolism;Purine metabolism	NP_001358829.1	guanylate kinase [Zea mays]
Zm00001eb015290	2.394	1.25947	4.32296941385E-23	2.30665485617E-22	yes	up	GO:0046907;GO:0016021;GO:0016020;GO:0030134;GO:000578	BP:intracellular transport;CC:integral component of membrane;CC:membrane;CC:ER to Golgi transport vesicle;CC:endoplasmic reticulum;	K20367	ERGIC3, ERV46	------	------	XP_020401946.1	endoplasmic reticulum-Golgi intermediate compartment protein 3 [Zea mays]
Zm00001eb015310	2.716	1.44152	2.91477443197E-38	2.35876560008E-37	yes	up	------	------	------	------	------	------	NP_001348499.1	uncharacterized protein LOC100382001 [Zea mays]
Zm00001eb015320	4.676	2.22535	2.28949293898E-39	1.90208105509E-38	yes	up	GO:0050896;GO:0006355;GO:0005634;GO:0043565;GO:0003700;GO:000367	BP:response to stimulus;BP:regulation of transcription, DNA-templated;CC:nucleus;MF:sequence-specific DNA binding;MF:transcription factor activity, sequence-specific DNA binding;MF:DNA binding;	------	------	------	------	NP_001398306.1	WRKY55 - superfamily of TFs having WRKY and zinc finger domains [Zea mays]
Zm00001eb015340	0.338	-1.56537	4.09225940434E-20	1.9615517866E-19	yes	down	GO:001602	CC:integral component of membrane;	------	------	------	------	NP_001145274.2	uncharacterized protein LOC100278566 [Zea mays]
Zm00001eb015400	3.672	1.87647	1.45284001636E-25	8.42365560377E-25	yes	up	GO:000578	CC:endoplasmic reticulum;	------	------	------	------	XP_008655209.1	chaperone protein dnaJ 20, chloroplastic [Zea mays]
Zm00001eb015470	2.213	1.1461	2.21846100393E-23	1.1934879585E-22	yes	up	GO:001602	CC:membrane;	------	------	------	------	NP_001350219.1	RGS1-HXK1-interacting protein 1-like [Zea mays]
Zm00001eb015490	3.555	1.83002	6.17748641358E-35	4.6407114052E-34	yes	up	GO:0006355;GO:0010468;GO:0005634;GO:0003700;GO:000367	BP:regulation of transcription, DNA-templated;BP:regulation of gene expression;CC:nucleus;MF:transcription factor activity, sequence-specific DNA binding;MF:DNA binding;	------	------	------	------	XP_008655182.1	myb-related protein 2 isoform X2 [Zea mays]
Zm00001eb015500	40.407	5.33653	2.14990210412E-10	6.77659339264E-10	yes	up	GO:0048830;GO:0006355;GO:0005634;GO:0016021;GO:0003700;GO:000367	BP:adventitious root development;BP:regulation of transcription, DNA-templated;CC:nucleus;CC:integral component of membrane;MF:transcription factor activity, sequence-specific DNA binding;MF:DNA binding;	------	------	------	------	XP_008655176.1	WUSCHEL-related homeobox 6 [Zea mays]
Zm00001eb015510	21.577	4.43145	3.33487184714E-115	9.10179091969E-114	yes	up	GO:0015914;GO:0045332;GO:0034204;GO:0016020;GO:0016021;GO:0005886;GO:0000287;GO:0000166;GO:0016887;GO:0140326;GO:000552	BP:phospholipid transport;BP:phospholipid translocation;BP:lipid translocation;CC:membrane;CC:integral component of membrane;CC:plasma membrane;MF:magnesium ion binding;MF:nucleotide binding;MF:ATPase activity;MF:ATPase-coupled intramembrane lipid transporter activity;MF:ATP binding;	K14802	DRS2, ATP8A	------	------	ONL97538.1	Phospholipid-transporting ATPase 1 [Zea mays]
Zm00001eb015520	11.683	3.54639	0.00597076780478	0.0103428467699	yes	up	GO:0015914;GO:0045332;GO:0034204;GO:0016020;GO:0016021;GO:0005886;GO:0005215;GO:0000287;GO:0000166;GO:0016887;GO:0140326;GO:000552	BP:phospholipid transport;BP:phospholipid translocation;BP:lipid translocation;CC:membrane;CC:integral component of membrane;CC:plasma membrane;MF:transporter activity;MF:magnesium ion binding;MF:nucleotide binding;MF:ATPase activity;MF:ATPase-coupled intramembrane lipid transporter activity;MF:ATP binding;	K14802	DRS2, ATP8A	------	------	XP_008655230.1	phospholipid-transporting ATPase 1 [Zea mays]
Zm00001eb015530	23.212	4.53679	2.74783735799E-19	1.28015424667E-18	yes	up	GO:0015914;GO:0034204;GO:0016020;GO:0016021;GO:0005215;GO:0000287;GO:0000166;GO:0016887;GO:0140326;GO:000552	BP:phospholipid transport;BP:lipid translocation;CC:membrane;CC:integral component of membrane;MF:transporter activity;MF:magnesium ion binding;MF:nucleotide binding;MF:ATPase activity;MF:ATPase-coupled intramembrane lipid transporter activity;MF:ATP binding;	K14802	DRS2, ATP8A	------	------	NP_001182991.1	uncharacterized protein LOC100501310 [Zea mays]
Zm00001eb015570	5.676	2.50488	1.40356084158E-100	3.20852220411E-99	yes	up	GO:0006355;GO:000367	BP:regulation of transcription, DNA-templated;MF:DNA binding;	------	------	------	------	PWZ57530.1	NAC domain-containing protein 100, partial [Zea mays]
Zm00001eb015620	7.026	2.81275	1.11786486615E-10	3.58656118415E-10	yes	up	GO:003024	MF:carbohydrate binding;	------	------	------	------	NP_001142211.1	Ricin B-like lectin R40C1-like [Zea mays]
Zm00001eb015630	6.529	2.70679	5.95412727978E-85	1.10578850231E-83	yes	up	GO:0006355;GO:000367	BP:regulation of transcription, DNA-templated;MF:DNA binding;	------	------	------	------	XP_008655238.1	NAC transcription factor NAM-2 [Zea mays]
Zm00001eb015700	0.1	-3.31694	4.02086615674E-15	1.58996156304E-14	yes	down	GO:0046872;GO:0003723;GO:0003676;GO:000367	MF:metal ion binding;MF:RNA binding;MF:nucleic acid binding;MF:DNA binding;	------	------	------	------	NP_001349267.1	Zinc finger CCCH domain-containing protein 22 [Zea mays]
Zm00001eb015720	0.055	-4.17893	1.87796022269E-72	2.91617057403E-71	yes	down	GO:0006468;GO:0016310;GO:0016021;GO:0016020;GO:0016301;GO:0000166;GO:0004674;GO:0016740;GO:0004672;GO:000552	BP:protein phosphorylation;BP:phosphorylation;CC:integral component of membrane;CC:membrane;MF:kinase activity;MF:nucleotide binding;MF:protein serine/threonine kinase activity;MF:transferase activity;MF:protein kinase activity;MF:ATP binding;	------	------	------	------	NP_001350232.1	Probable leucine-rich repeat receptor-like protein kinase At5g49770 [Zea mays]
Zm00001eb015770	554.038	9.11384	3.43437159204E-14	1.30519757976E-13	yes	up	GO:0044262;GO:0006007;GO:0006096;GO:0005737;GO:0046872;GO:0030145;GO:0003824;GO:0046537;GO:000461	BP:cellular carbohydrate metabolic process;BP:glucose catabolic process;BP:glycolytic process;CC:cytoplasm;MF:metal ion binding;MF:manganese ion binding;MF:catalytic activity;MF:2,3-bisphosphoglycerate-independent phosphoglycerate mutase activity;MF:phosphoglycerate mutase activity;	K15633	gpmI	map00010;map00260	Glycolysis / Gluconeogenesis;Glycine, serine and threonine metabolism	XP_008655298.1	2,3-bisphosphoglycerate-independent phosphoglycerate mutase isoform X1 [Zea mays]
Zm00001eb015790	0.122	-3.03757	6.13255516373E-96	1.30138894206E-94	yes	down	GO:0015995;GO:004852	BP:chlorophyll biosynthetic process;MF:magnesium-protoporphyrin IX monomethyl este;	------	------	------	------	NP_001131876.1	uncharacterized protein LOC100193255 [Zea mays]
Zm00001eb015800	2.92	1.54595	4.1638291166E-34	3.05446759315E-33	yes	up	GO:000550	MF:calcium ion binding;	K13448	CML	map04626	Plant-pathogen interaction	NP_001168304.1	Probable calcium-binding protein CML27-like [Zea mays]
Zm00001eb015820	0.01	-6.71059	5.03187292086E-31	3.40984506263E-30	yes	down	GO:0071704;GO:0016021;GO:0016020;GO:0004497;GO:0016705;GO:0020037;GO:0005506;GO:0046872;GO:001649	BP:organic substance metabolic process;CC:integral component of membrane;CC:membrane;MF:monooxygenase activity;MF:oxidoreductase activity, acting on paired donors, with incorporation or reduction of molecular oxygen;MF:heme binding;MF:iron ion binding;MF:metal ion binding;MF:oxidoreductase activity;	K20666	CYP714B	map00904	Diterpenoid biosynthesis	NP_001384067.1	cytochrome P450 714B3 [Zea mays]
Zm00001eb015890	0.106	-3.23843	3.7154745408E-19	1.72340395825E-18	yes	down	GO:0006468;GO:0016310;GO:0016021;GO:0016020;GO:0016301;GO:0000166;GO:0005515;GO:0004672;GO:000552	BP:protein phosphorylation;BP:phosphorylation;CC:integral component of membrane;CC:membrane;MF:kinase activity;MF:nucleotide binding;MF:protein binding;MF:protein kinase activity;MF:ATP binding;	------	------	------	------	NP_001168611.1	putative leucine-rich repeat receptor-like protein kinase family protein precursor [Zea mays]
Zm00001eb015900	3.072	1.6192	4.46023213676E-67	6.34599529785E-66	yes	up	------	------	------	------	------	------	XP_008645549.1	uncharacterized protein LOC100192998 isoform X1 [Zea mays]
Zm00001eb015920	0.298	-1.74513	7.04044487308E-27	4.24407418005E-26	yes	down	GO:0042254;GO:0000462;GO:0000479;GO:0005730;GO:0005634;GO:0016020;GO:0030686;GO:0016787;GO:0003924;GO:0034511;GO:000552	BP:ribosome biogenesis;BP:maturation of SSU-rRNA from tricistronic rRNA transcrip;BP:endonucleolytic cleavage of tricistronic rRNA transcrip;CC:nucleolus;CC:nucleus;CC:membrane;CC:90S preribosome;MF:hydrolase activity;MF:GTPase activity;MF:U3 snoRNA binding;MF:GTP binding;	K14569	BMS1	map03008	Ribosome biogenesis in eukaryotes	XP_008655361.1	ribosome biogenesis protein BMS1 homolog [Zea mays]
Zm00001eb015950	0.138	-2.86018	2.22128148111E-53	2.48257819718E-52	yes	down	GO:0010207;GO:0010206;GO:0071484;GO:0009543;GO:000952	BP:photosystem II assembly;BP:photosystem II repair;BP:cellular response to light intensity;CC:chloroplast thylakoid lumen;CC:photosystem II;	K08902	psb27	map00195	Photosynthesis	NP_001148428.2	photosystem II 11 kD protein [Zea mays]
Zm00001eb015970	2.492	1.31723	7.32976619986E-5	0.000156075531838	yes	up	GO:190015	BP:regulation of defense response to fungus;	------	------	------	------	NP_001309830.1	uncharacterized protein LOC100383889 [Zea mays]
Zm00001eb015990	0.279	-1.84241	7.44364582744E-10	2.27484788715E-9	yes	down	GO:0005794;GO:0016021;GO:001602	CC:Golgi apparatus;CC:integral component of membrane;CC:membrane;	------	------	------	------	NP_001353746.1	uncharacterized protein LOC100383379 precursor [Zea mays]
Zm00001eb016000	0.381	-1.39363	7.84886755743E-35	5.87631513191E-34	yes	down	GO:0006351;GO:0005736;GO:0009536;GO:0005634;GO:0000428;GO:0009506;GO:0016779;GO:0016740;GO:0003677;GO:0003899;GO:0046872;GO:000827	BP:transcription, DNA-templated;CC:DNA-directed RNA polymerase I complex;CC:plastid;CC:nucleus;CC:DNA-directed RNA polymerase complex;CC:plasmodesma;MF:nucleotidyltransferase activity;MF:transferase activity;MF:DNA binding;MF:DNA-directed RNA polymerase activity;MF:metal ion binding;MF:zinc ion binding;	K02999	RPA1, POLR1A	map03020	RNA polymerase	XP_008655367.1	DNA-directed RNA polymerase I subunit 1 isoform X1 [Zea mays]
Zm00001eb016020	2.049	1.03484	7.72207320304E-26	4.51744429107E-25	yes	up	GO:0006896;GO:0006623;GO:0016567;GO:0006511;GO:0005794;GO:0005802;GO:0005768;GO:0016021;GO:0016020;GO:0017119;GO:0005509;GO:006163	BP:Golgi to vacuole transport;BP:protein targeting to vacuole;BP:protein ubiquitination;BP:ubiquitin-dependent protein catabolic process;CC:Golgi apparatus;CC:trans-Golgi network;CC:endosome;CC:integral component of membrane;CC:membrane;CC:Golgi transport complex;MF:calcium ion binding;MF:ubiquitin protein ligase activity;	------	------	------	------	XP_020401957.1	vacuolar-sorting receptor 1 [Zea mays]
Zm00001eb016040	0.031	-4.99233	0.00695230448169	0.0119351011228	yes	down	GO:0006468;GO:0016310;GO:0016020;GO:0016021;GO:0005886;GO:0004672;GO:0016301;GO:0000166;GO:0005515;GO:000552	BP:protein phosphorylation;BP:phosphorylation;CC:membrane;CC:integral component of membrane;CC:plasma membrane;MF:protein kinase activity;MF:kinase activity;MF:nucleotide binding;MF:protein binding;MF:ATP binding;	------	------	------	------	PWZ53101.1	putative LRR receptor-like serine/threonine-protein kinase IRK, partial [Zea mays]
Zm00001eb016050	0.346	-1.52921	0.000325270291726	0.000649861569553	yes	down	GO:0006468;GO:0000226;GO:0005737;GO:0005819;GO:0005874;GO:0016787;GO:0008017;GO:0004672;GO:0046872;GO:000552	BP:protein phosphorylation;BP:microtubule cytoskeleton organization;CC:cytoplasm;CC:spindle;CC:microtubule;MF:hydrolase activity;MF:microtubule binding;MF:protein kinase activity;MF:metal ion binding;MF:ATP binding;	K16732	PRC1, ASE1, MAP65	------	------	ONM00167.1	65-kDa microtubule-associated protein 3 [Zea mays]
Zm00001eb016080	0.158	-2.65936	1.16496502333E-17	5.10118587005E-17	yes	down	GO:000551	MF:protein binding;	------	------	------	------	NP_001130560.2	uncharacterized protein LOC100191659 [Zea mays]
Zm00001eb016180	0.266	-1.91034	6.74039472938E-44	6.21883719377E-43	yes	down	GO:0006468;GO:0016310;GO:0007165;GO:0050896;GO:0016021;GO:0016020;GO:0016301;GO:0000166;GO:0004674;GO:0016740;GO:0004672;GO:000552	BP:protein phosphorylation;BP:phosphorylation;BP:signal transduction;BP:response to stimulus;CC:integral component of membrane;CC:membrane;MF:kinase activity;MF:nucleotide binding;MF:protein serine/threonine kinase activity;MF:transferase activity;MF:protein kinase activity;MF:ATP binding;	K07198	PRKAA, AMPK	------	------	NP_001132493.2	CBL-interacting protein kinase 10 [Zea mays]
Zm00001eb016190	0.31	-1.69157	2.08660972449E-9	6.19552620574E-9	yes	down	GO:0008033;GO:0031119;GO:0009451;GO:1990481;GO:0001522;GO:0043231;GO:0005634;GO:0009982;GO:0003723;GO:001685	BP:tRNA processing;BP:tRNA pseudouridine synthesis;BP:RNA modification;BP:mRNA pseudouridine synthesis;BP:pseudouridine synthesis;CC:intracellular membrane-bounded organelle;CC:nucleus;MF:pseudouridine synthase activity;MF:RNA binding;MF:isomerase activity;	K06173	truA, PUS1	------	------	XP_008651167.1	uncharacterized protein LOC100193430 isoform X1 [Zea mays]
Zm00001eb016200	0.011	-6.51201	8.55309404911E-13	3.04874533008E-12	yes	down	GO:0006355;GO:0005634;GO:0003700;GO:0043565;GO:004698	BP:regulation of transcription, DNA-templated;CC:nucleus;MF:transcription factor activity, sequence-specific DNA binding;MF:sequence-specific DNA binding;MF:protein dimerization activity;	------	------	------	------	ACG37841.1	DNA binding protein [Zea mays]
Zm00001eb016210	0.24	-2.06138	0.0114660909453	0.0190473503368	yes	down	GO:0007017;GO:0006457;GO:1902600;GO:0051085;GO:0042254;GO:0008643;GO:0006812;GO:0055085;GO:0016020;GO:0005730;GO:0005759;GO:0005874;GO:0015293;GO:0051087;GO:0015299;GO:0051082;GO:0022857;GO:0140662;GO:0046872;GO:0005524;GO:000552	BP:microtubule-based process;BP:protein folding;BP:hydrogen ion transmembrane transport;BP:chaperone mediated protein folding requiring cofactor;BP:ribosome biogenesis;BP:carbohydrate transport;BP:cation transport;BP:transmembrane transport;CC:membrane;CC:nucleolus;CC:mitochondrial matrix;CC:microtubule;MF:symporter activity;MF:chaperone binding;MF:solut;MF:unfolded protein binding;MF:transmembra…	------	------	------	------	AQK51888.1	hypothetical protein ZEAMMB73_Zm00001d050085 [Zea mays]
Zm00001eb016240	5.149	2.36426	3.00665554127E-129	9.77656782571E-128	yes	up	GO:0044248;GO:0006099;GO:0006106;GO:0015031;GO:0006108;GO:0005739;GO:0000813;GO:0045239;GO:0016829;GO:0004333;GO:000382	BP:cellular catabolic process;BP:tricarboxylic acid cycle;BP:fumarate metabolic process;BP:protein transport;BP:malate metabolic process;CC:mitochondrion;CC:ESCRT I complex;CC:tricarboxylic acid cycle enzyme complex;MF:lyase activity;MF:fumarate hydratase activity;MF:catalytic activity;	K01679	E4.2.1.2B, fumC, FH	map00020;map00620	Citrate cycle (TCA cycle);Pyruvate metabolism	NP_001146296.1	Fumarate hydratase 1, mitochondrial-like [Zea mays]
Zm00001eb016250	297.369	8.21611	6.19037269568E-9	1.78667049496E-8	yes	up	GO:0005985;GO:0016740;GO:0016157;GO:001675	BP:sucrose metabolic process;MF:transferase activity;MF:sucrose synthase activity;MF:transferase activity, transferring glycosyl groups;	K00695	SUS	map00500	Starch and sucrose metabolism	XP_008655408.1	sucrose synthase 4 isoform X2 [Zea mays]
Zm00001eb016270	182.742	7.51366	4.51100257787E-8	1.23106079285E-7	yes	up	GO:0098869;GO:0006979;GO:0005829;GO:0110165;GO:0004601;GO:0004602;GO:001649	BP:cellular oxidant detoxification;BP:response to oxidative stress;CC:cytosol;CC:cellular anatomical entity;MF:peroxidase activity;MF:glutathione peroxidase activity;MF:oxidoreductase activity;	K00432	gpx, btuE, bsaA	map00480	Glutathione metabolism	NP_001338633.1	probable phospholipid hydroperoxide glutathione peroxidase 6, mitochondrial [Zea mays]
Zm00001eb016290	3.558	1.83099	1.14680673033E-61	1.48722289256E-60	yes	up	GO:0005985;GO:0016740;GO:0016157;GO:001675	BP:sucrose metabolic process;MF:transferase activity;MF:sucrose synthase activity;MF:transferase activity, transferring glycosyl groups;	K00695	SUS	map00500	Starch and sucrose metabolism	NP_001105194.2	sucrose synthase 2 [Zea mays]
Zm00001eb016330	0.439	-1.18663	3.01267924435E-25	1.724482585E-24	yes	down	GO:0010150;GO:0015969;GO:0016310;GO:0009611;GO:0015979;GO:0009507;GO:0008728;GO:0016301;GO:0008893;GO:000552	BP:leaf senescence;BP:guanosine tetraphosphate metabolic process;BP:phosphorylation;BP:response to wounding;BP:photosynthesis;CC:chloroplast;MF:GTP diphosphokinase activity;MF:kinase activity;MF:guanosine-3',5'-bi;MF:GTP binding;	K00951	relA	map00230	Purine metabolism	XP_008655437.1	putative GTP diphosphokinase RSH1, chloroplastic isoform X1 [Zea mays]
Zm00001eb016350	0.245	-2.02683	9.20895241469E-9	2.62778216786E-8	yes	down	GO:0006281;GO:0006412;GO:0005840;GO:1990904;GO:0070182;GO:0003735;GO:000372	BP:DNA repair;BP:translation;CC:ribosome;CC:ribonucleoprotein complex;MF:DNA polymerase binding;MF:structural constituent of ribosome;MF:mRNA binding;	K10895	FANCI	------	------	XP_008655443.1	Fanconi anemia group I protein homolog isoform X1 [Zea mays]
Zm00001eb016370	0.215	-2.21937	0.00988490353142	0.0165721914162	yes	down	GO:0008643;GO:0034219;GO:0016021;GO:0016020;GO:0005886;GO:005111	BP:carbohydrate transport;BP:carbohydrate transmembrane transport;CC:integral component of membrane;CC:membrane;CC:plasma membrane;MF:sugar transmembrane transporter activity;	K15382	SLC50A, SWEET	------	------	ONL97913.1	sugars will eventually be exported transporter16 [Zea mays]
Zm00001eb016390	0.011	-6.51573	3.80710148876E-6	9.01372952463E-6	yes	down	GO:0016021;GO:001602	CC:integral component of membrane;CC:membrane;	------	------	------	------	ACN35814.1	unknown [Zea mays]
Zm00001eb016410	0.003	-8.29867	6.85001702428E-12	2.34056514104E-11	yes	down	GO:001602	CC:integral component of membrane;	------	------	------	------	XP_008655466.1	phylloplanin [Zea mays]
Zm00001eb016420	0.191	-2.38575	6.59513897985E-68	9.52513231335E-67	yes	down	------	------	------	------	------	------	NP_001130689.1	Dormancy-associated protein homolog 3 [Zea mays]
Zm00001eb016430	0.178	-2.49237	0.00317572100045	0.00569705100686	yes	down	GO:0005975;GO:0102500;GO:0016740;GO:2001070;GO:000413	BP:carbohydrate metabolic process;MF:beta-maltose 4-alpha-glucanotransferase activity;MF:transferase activity;MF:starch binding;MF:4-alpha-glucanotransferase activity;	K00705	malQ	map00500	Starch and sucrose metabolism	ONL97919.1	4-alpha-glucanotransferase DPE2 [Zea mays]
Zm00001eb016450	0.17	-2.5535	3.07651733281E-77	5.13563753835E-76	yes	down	GO:0000719;GO:0003904;GO:0016829;GO:0071949;GO:000367	BP:photoreactive repair;MF:deoxyribodipyrimidine photo-lyase activity;MF:lyase activity;MF:FAD binding;MF:DNA binding;	------	------	------	------	NP_001131008.1	photolyase/blue-light receptor PHR2 [Zea mays]
Zm00001eb016470	0.095	-3.40316	0.00039571150374	0.000782861482491	yes	down	GO:0016021;GO:001602	CC:integral component of membrane;CC:membrane;	------	------	------	------	NP_001144609.1	uncharacterized protein LOC100277625 [Zea mays]
Zm00001eb016550	149.149	7.22061	8.27845856379E-8	2.21892365836E-7	yes	up	------	------	------	------	------	------	XP_008666039.2	protein LURP-one-related 11 isoform X1 [Zea mays]
Zm00001eb016570	0.285	-1.81196	1.59950165869E-76	2.63936158761E-75	yes	down	GO:0006515;GO:0006508;GO:0009536;GO:0009532;GO:0009368;GO:0004176;GO:0004252;GO:0051117;GO:000823	BP:misfolded or incompletely synthesized protein catabolic process;BP:proteolysis;CC:plastid;CC:plastid stroma;CC:endopeptidase Clp complex;MF:ATP-dependent peptidase activity;MF:serine-type endopeptidase activity;MF:ATPase binding;MF:peptidase activity;	------	------	------	------	NP_001149025.1	ATP-dependent Clp protease proteolytic subunit-related protein 3, chloroplastic [Zea mays]
Zm00001eb016590	2.308	1.20676	2.90905443475E-5	6.42646540975E-5	yes	up	GO:0071479;GO:0000077;GO:0000076;GO:0006281;GO:0006282;GO:0031573;GO:0030896;GO:000563	BP:cellular response to ionizing radiation;BP:DNA damage checkpoint;BP:DNA replication checkpoint;BP:DNA repair;BP:regulation of DNA repair;BP:intra-S DNA damage checkpoint;CC:checkpoint clamp complex;CC:nucleus;	K10994	RAD9A	------	------	NP_001149782.1	auxin response factor 75 [Zea mays]
Zm00001eb016670	0.129	-2.95109	4.15474276977E-103	9.76194553237E-102	yes	down	GO:0016070;GO:0000394;GO:0009737;GO:0000380;GO:0048574;GO:0006397;GO:0045292;GO:0031053;GO:1901527;GO:0051028;GO:0000184;GO:0008380;GO:0006406;GO:0051607;GO:0005845;GO:0005846;GO:0005634;GO:0000339;GO:0003723;GO:0005515;GO:000372	BP:RNA metabolic process;BP:RNA splicing, via endonucleolytic cleavage and ligation;BP:response to abscisic acid;BP:alternative mRNA splicing, via spliceosome;BP:long-day photoperiodism, flowering;BP:mRNA processing;BP:mRNA cis splicing, via spliceosome;BP:primary miRNA processing;BP:abscisic acid-activated signaling pathway involved in stomatal movement;BP:mRNA transport;BP:nuclear-transcribed m…	K12882	NCBP1, CBP80	map03013;map03015;map03040	Nucleocytoplasmic transport;mRNA surveillance pathway;Spliceosome	XP_008655594.2	nuclear cap-binding protein subunit 1 isoform X1 [Zea mays]
Zm00001eb016680	2.512	1.32901	3.86030415121E-24	2.1318917636E-23	yes	up	GO:0046872;GO:000827	MF:metal ion binding;MF:zinc ion binding;	------	------	------	------	ONL98020.1	CW-type Zinc Finger [Zea mays]
Zm00001eb016740	16.423	4.03765	4.39363442798E-170	2.14176624272E-168	yes	up	GO:0006629;GO:001678	BP:lipid metabolic process;MF:hydrolase activity;	------	------	------	------	NP_001132511.1	uncharacterized LOC100193819 precursor [Zea mays]
Zm00001eb016750	18.862	4.23741	2.45431705976E-122	7.43337040294E-121	yes	up	GO:0044238;GO:0044260;GO:0016567;GO:0006511;GO:0005634;GO:0016874;GO:0008270;GO:006163	BP:primary metabolic process;BP:cellular macromolecule metabolic process;BP:protein ubiquitination;BP:ubiquitin-dependent protein catabolic process;CC:nucleus;MF:ligase activity;MF:zinc ion binding;MF:ubiquitin protein ligase activity;	K10144	RCHY1, PIRH2	map04120	Ubiquitin mediated proteolysis	XP_035820587.1	putative RING zinc finger domain superfamily protein isoform X5 [Zea mays]
Zm00001eb016760	0.147	-2.76497	1.36389079855E-53	1.52849463732E-52	yes	down	GO:0016973;GO:0006606;GO:0006468;GO:0042254;GO:0015031;GO:0051028;GO:0005730;GO:0005643;GO:0005634;GO:0016020;GO:0017056;GO:0004672;GO:000552	BP:pol;BP:protein import into nucleus;BP:protein phosphorylation;BP:ribosome biogenesis;BP:protein transport;BP:mRNA transport;CC:nucleolus;CC:nuclear pore;CC:nucleus;CC:membrane;MF:structural constituent of nuclear pore;MF:protein kinase activity;MF:ATP binding;	K14309	NUP93, NIC96	map03013	Nucleocytoplasmic transport	NP_001347068.1	nuclear pore complex protein NUP93A [Zea mays]
Zm00001eb016770	0.082	-3.60894	2.20867621458E-9	6.54983592988E-9	yes	down	GO:0006468;GO:0070816;GO:0042254;GO:0032968;GO:0005730;GO:0005643;GO:0000307;GO:0005634;GO:0017056;GO:0004672;GO:0004693;GO:0008353;GO:000552	BP:protein phosphorylation;BP:phosphorylation of RNA polymerase II C-terminal domain;BP:ribosome biogenesis;BP:positive regulation of transcription elongation from RNA polymerase II promoter;CC:nucleolus;CC:nuclear pore;CC:cyclin-dependent protein kinase holoenzyme complex;CC:nucleus;MF:structural constituent of nuclear pore;MF:protein kinase activity;MF:cyclin-dependent protein serine/threonine …	K08819	CDK12_13	------	------	NP_001148044.1	Probable serine/threonine-protein kinase At1g54610 [Zea mays]
Zm00001eb016780	0.133	-2.90893	4.32739513877E-29	2.78896002748E-28	yes	down	GO:0006468;GO:0016310;GO:0042254;GO:0006913;GO:0031428;GO:0005730;GO:0005643;GO:0005634;GO:0032040;GO:0017056;GO:0016301;GO:0000166;GO:0016740;GO:0004672;GO:0030515;GO:000552	BP:protein phosphorylation;BP:phosphorylation;BP:ribosome biogenesis;BP:nucleocytoplasmic transport;CC:box C/D snoRNP complex;CC:nucleolus;CC:nuclear pore;CC:nucleus;CC:small-subunit processome;MF:structural constituent of nuclear pore;MF:kinase activity;MF:nucleotide binding;MF:transferase activity;MF:protein kinase activity;MF:snoRNA binding;MF:ATP binding;	K14565	NOP58	map03008	Ribosome biogenesis in eukaryotes	PWZ56444.1	Nuclear pore complex protein NUP93A [Zea mays]
Zm00001eb016830	0.012	-6.35118	1.7112870669E-19	8.04164881584E-19	yes	down	GO:0015995;GO:0009534;GO:0009941;GO:0009507;GO:0009536;GO:0033728;GO:0051744;GO:001649	BP:chlorophyll biosynthetic process;CC:chloroplast thylakoid;CC:chloroplast envelope;CC:chloroplast;CC:plastid;MF:divinyl chlorophyllide a 8-vinyl-reductase activity;MF:3,8-divinyl protochlorophyllide a 8-vinyl reductase activity;MF:oxidoreductase activity;	K19073	DVR	map00860	Porphyrin metabolism	NP_001148282.2	divinyl chlorophyllide a 8-vinyl-reductase, chloroplastic [Zea mays]
Zm00001eb016880	0.436	-1.19832	7.57317938438E-12	2.57967880513E-11	yes	down	GO:0000272;GO:0016161;GO:010222	BP:polysaccharide catabolic process;MF:beta-amylase activity;MF:amylopectin maltohydrolase activity;	------	------	------	------	XP_020401965.1	inactive beta-amylase 9 [Zea mays]
Zm00001eb016940	3.254	1.70214	3.46814886369E-66	4.85270419953E-65	yes	up	GO:0042542;GO:0000302;GO:0098869;GO:0019430;GO:0009410;GO:0006801;GO:0005737;GO:0046872;GO:0016209;GO:0004784;GO:0005507;GO:001649	BP:response to hydrogen peroxide;BP:response to reactive oxygen species;BP:cellular oxidant detoxification;BP:removal of superoxide radicals;BP:response to xenobiotic stimulus;BP:superoxide metabolic process;CC:cytoplasm;MF:metal ion binding;MF:antioxidant activity;MF:superoxide dismutase activity;MF:copper ion binding;MF:oxidoreductase activity;	K04565	SOD1	map04146	Peroxisome	NP_001105704.2	superoxide dismutase [Cu-Zn] 4AP [Zea mays]
Zm00001eb016950	7.922	2.98594	0.0189340956377	0.0303854522945	yes	up	------	------	------	------	------	------	XP_008655718.1	endoribonuclease Dicer homolog 1 [Zea mays]
Zm00001eb016960	0.263	-1.92509	8.43388307596E-52	9.12754055322E-51	yes	down	GO:0006612;GO:0005737;GO:0005854;GO:005108	BP:protein targeting to membrane;CC:cytoplasm;CC:nascent polypeptide-associated complex;MF:unfolded protein binding;	K03626	EGD2, NACA	------	------	ACR35033.1	unknown [Zea mays]
Zm00001eb016970	0.067	-3.90935	1.23453447878E-54	1.41106504596E-53	yes	down	GO:0042254;GO:0032040;GO:0031428;GO:0005730;GO:0005634;GO:003051	BP:ribosome biogenesis;CC:small-subunit processome;CC:box C/D snoRNP complex;CC:nucleolus;CC:nucleus;MF:snoRNA binding;	K14564	NOP56	map03008	Ribosome biogenesis in eukaryotes	NP_001150345.2	uncharacterized protein LOC100283975 [Zea mays]
Zm00001eb016980	34.782	5.12027	4.34775399057E-22	2.24236954513E-21	yes	up	GO:0006631;GO:0006635;GO:0033540;GO:0006367;GO:0006428;GO:0055088;GO:0001676;GO:0006418;GO:0006412;GO:0005672;GO:0005634;GO:0005777;GO:0005840;GO:1990904;GO:0016627;GO:0071949;GO:0004812;GO:0000166;GO:0003735;GO:0005504;GO:0005524;GO:0050660;GO:0016874;GO:0004822;GO:000399	BP:fatty acid metabolic process;BP:fatty acid beta-oxidation;BP:fatty acid beta-oxidation using acyl-CoA oxidase;BP:transcription initiation from RNA polymerase II promoter;BP:isoleucyl-tRNA aminoacylation;BP:lipid homeostasis;BP:long-chain fatty acid metabolic process;BP:tRNA aminoacylation for protein translation;BP:translation;CC:transcription factor TFIIA complex;CC:nucleus;CC:peroxisome;CC:r…	K00232	E1.3.3.6, ACOX1, ACOX3	map00640;map00592;map01040;map00071;map04146;map00410	Propanoate metabolism;alpha-Linolenic acid metabolism;Biosynthesis of unsaturated fatty acids;Fatty acid degradation;Peroxisome;beta-Alanine metabolism	ONM17657.1	Acyl-coenzyme A oxidase 2 peroxisomal [Zea mays]
Zm00001eb016990	0.23	-2.12311	3.26793735767E-70	4.91251400071E-69	yes	down	GO:0005634;GO:0005730;GO:0000166;GO:0016787;GO:000552	CC:nucleus;CC:nucleolus;MF:nucleotide binding;MF:hydrolase activity;MF:GTP binding;	K14537	NUG2, GNL2	map03008	Ribosome biogenesis in eukaryotes	NP_001354111.1	nucleolar GTP-binding protein 2 [Zea mays]
Zm00001eb017030	0.024	-5.39427	5.60742128958E-111	1.4570161092E-109	yes	down	GO:0071704;GO:0098542;GO:0016020;GO:0016021;GO:0004497;GO:0020037;GO:0016705;GO:0005506;GO:0046872;GO:001649	BP:organic substance metabolic process;BP:defense response to other organism;CC:membrane;CC:integral component of membrane;MF:monooxygenase activity;MF:heme binding;MF:oxidoreductase activity, acting on paired donors, with incorporation or reduction of molecular oxygen;MF:iron ion binding;MF:metal ion binding;MF:oxidoreductase activity;	------	------	------	------	NP_001347169.1	putative cytochrome P450 superfamily protein [Zea mays]
Zm00001eb017040	0.053	-4.23375	0.0014530035053	0.00270742012098	yes	down	GO:0071704;GO:0016021;GO:0016020;GO:0004497;GO:0016705;GO:0020037;GO:0016709;GO:0005506;GO:0046872;GO:001649	BP:organic substance metabolic process;CC:integral component of membrane;CC:membrane;MF:monooxygenase activity;MF:oxidoreductase activity, acting on paired donors, with incorporation or reduction of molecular oxygen;MF:heme binding;MF:oxidoreductase activity, acting on paired donors, with incorporation or reduction of molecular oxygen, NA;MF:iron ion binding;MF:metal ion binding;MF:oxidoreductase…	------	------	------	------	ONL98136.1	Cytochrome P450 71A26 [Zea mays]
Zm00001eb017120	9.948	3.31447	5.72450678318E-11	1.86267043017E-10	yes	up	GO:0050896;GO:0016102;GO:0016114;GO:0005737;GO:0080016;GO:0000287;GO:0016829;GO:0046872;GO:0102877;GO:001033	BP:response to stimulus;BP:diterpenoid biosynthetic process;BP:terpenoid biosynthetic process;CC:cytoplasm;MF:;MF:magnesium ion binding;MF:lyase activity;MF:metal ion binding;MF:alpha-copaene synthase activity;MF:terpene synthase activity;	K15803	GERD	map00909	Sesquiterpenoid and triterpenoid biosynthesis	NP_001105912.1	Alpha-copaene synthase [Zea mays]
Zm00001eb017140	2.763	1.46617	2.57668344875E-10	8.08543553885E-10	yes	up	GO:0016021;GO:0016020;GO:000551	CC:integral component of membrane;CC:membrane;MF:protein binding;	------	------	------	------	NP_001349533.1	IQ-domain 1 [Zea mays]
Zm00001eb017150	0.427	-1.22706	7.47319062528E-5	0.000159011597179	yes	down	GO:0017183;GO:0032259;GO:0004164;GO:0016740;GO:000816	BP:peptidyl-diphthamide biosynthetic process from peptidyl-histidine;BP:methylation;MF:diphthine synthase activity;MF:transferase activity;MF:methyltransferase activity;	K00586	DPH5	------	------	PWZ54882.1	putative diphthine methyl ester synthase [Zea mays]
Zm00001eb017170	0.196	-2.34795	2.51343366246E-78	4.25004165586E-77	yes	down	GO:001661	MF:oxidoreductase activity, acting on the CH-OH group of donors, NAD or NADP as acceptor;	------	------	------	------	XP_020401970.1	sanguinarine reductase [Zea mays]
Zm00001eb017180	0.031	-5.00069	0	0	yes	down	GO:0006412;GO:0005840;GO:1990904;GO:0003735;GO:001984	BP:translation;CC:ribosome;CC:ribonucleoprotein complex;MF:structural constituent of ribosome;MF:rRNA binding;	K02933	RP-L6, MRPL6, rplF	map03010	Ribosome	XP_008680805.1	50S ribosomal protein L6, chloroplastic-like isoform X1 [Zea mays]
Zm00001eb017230	0.384	-1.38066	6.73202232205E-6	1.56408662333E-5	yes	down	GO:0050665;GO:0009414;GO:0019375;GO:0007005;GO:0032991;GO:0016021;GO:0016020;GO:0005739;GO:000574	BP:hydrogen peroxide biosynthetic process;BP:response to water deprivation;BP:galactolipid biosynthetic process;BP:mitochondrion organization;CC:macromolecular complex;CC:integral component of membrane;CC:membrane;CC:mitochondrion;CC:mitochondrial outer membrane;	K18158	NCA2	------	------	NP_001144791.1	Protein DGS1, mitochondrial-like [Zea mays]
Zm00001eb017240	316.895	8.30786	5.0760843974E-29	3.26415532403E-28	yes	up	GO:0005737;GO:0005544;GO:000550	CC:cytoplasm;MF:calcium-dependent phospholipid binding;MF:calcium ion binding;	K17098	ANNAT	------	------	XP_008647843.1	annexin-like protein RJ4 isoform X1 [Zea mays]
Zm00001eb017250	29.635	4.88923	3.07354699545E-6	7.33319605562E-6	yes	up	GO:0005544;GO:000550	MF:calcium-dependent phospholipid binding;MF:calcium ion binding;	K17098	ANNAT	------	------	XP_008647843.1	annexin-like protein RJ4 isoform X1 [Zea mays]
Zm00001eb017260	12.29	3.61939	1.56691609205E-192	9.2570565504E-191	yes	up	GO:001678	MF:hydrolase activity;	------	------	------	------	NP_001149549.1	rhythmically expressed protein [Zea mays]
Zm00001eb017270	14.851	3.8925	1.76298512915E-54	2.00868369159E-53	yes	up	GO:001678	MF:hydrolase activity;	------	------	------	------	PWZ53384.1	Haloacid dehalogenase-like hydrolase domain-containing protein 3 [Zea mays]
Zm00001eb017330	0.337	-1.57016	6.82153307146E-9	1.96390110847E-8	yes	down	GO:0007015;GO:0007010;GO:0051017;GO:0051014;GO:0051693;GO:0005856;GO:0051015;GO:000377	BP:actin filament organization;BP:cytoskeleton organization;BP:actin filament bundle assembly;BP:actin filament severing;BP:actin filament capping;CC:cytoskeleton;MF:actin filament binding;MF:actin binding;	------	------	------	------	XP_008655853.1	villin-2 [Zea mays]
Zm00001eb017340	0.108	-3.20835	9.74868004005E-55	1.11738164196E-53	yes	down	GO:0016021;GO:001602	CC:integral component of membrane;CC:membrane;	------	------	------	------	NP_001143686.2	uncharacterized protein LOC100276415 [Zea mays]
Zm00001eb017350	0.218	-2.20087	3.17010322748E-12	1.10007256306E-11	yes	down	GO:0019432;GO:0005886;GO:0046872;GO:0004144;GO:001649	BP:triglyceride biosynthetic process;CC:plasma membrane;MF:metal ion binding;MF:diacylglycerol O-acyltransferase activity;MF:oxidoreductase activity;	------	------	------	------	ONL98235.1	Protein SRG1 [Zea mays]
Zm00001eb017400	4.804	2.26417	4.04376677396E-62	5.28468965016E-61	yes	up	GO:0046872;GO:001649	MF:metal ion binding;MF:oxidoreductase activity;	------	------	------	------	ACF80925.1	unknown [Zea mays]
Zm00001eb017450	0.152	-2.71548	7.7734116936E-10	2.37259696552E-9	yes	down	GO:0006890;GO:0016020;GO:0005794;GO:001602	BP:retrograde vesicle-mediated transport, Golgi to ER;CC:membrane;CC:Golgi apparatus;CC:integral component of membrane;	------	------	------	------	NP_001388320.1	uncharacterized LOC100194098 isoform 3 [Zea mays]
Zm00001eb017460	2.649	1.4056	8.59122148983E-95	1.79136638646E-93	yes	up	GO:001678	MF:hydrolase activity;	------	------	------	------	XP_008668219.1	uncharacterized protein LOC100274107 isoform X1 [Zea mays]
Zm00001eb017520	0.173	-2.52823	9.57431635883E-50	9.98176366357E-49	yes	down	GO:0019752;GO:0008483;GO:0016740;GO:000382	BP:carboxylic acid metabolic process;MF:transaminase activity;MF:transferase activity;MF:catalytic activity;	K22696	EEF2KMT	------	------	NP_001150217.1	Branched-chain-amino-acid aminotransferase-like protein 1 [Zea mays]
Zm00001eb017530	27.391	4.77563	0.00279535851344	0.00504337901457	yes	up	GO:0006629;GO:0016042;GO:0005737;GO:0016787;GO:000897	BP:lipid metabolic process;BP:lipid catabolic process;CC:cytoplasm;MF:hydrolase activity;MF:phosphatidylcholine 1-acylhydrolase activity;	------	------	------	------	XP_008655897.1	phospholipase A1-II 7 [Zea mays]
Zm00001eb017560	0.081	-3.61855	6.28347424833E-28	3.90923320949E-27	yes	down	GO:0071902;GO:0035556;GO:004353	BP:positive regulation of protein serine/threonine kinase activity;BP:intracellular signal transduction;MF:protein serine/threonine kinase activator activity;	K08272	CAB39, MO25	------	------	NP_001149715.2	protein Mo25 [Zea mays]
Zm00001eb017580	6.125	2.61469	0.00150178230725	0.00279395928244	yes	up	GO:0005978;GO:0009058;GO:0019252;GO:0009507;GO:0016779;GO:0008878;GO:0016740;GO:0000166;GO:000552	BP:glycogen biosynthetic process;BP:biosynthetic process;BP:starch biosynthetic process;CC:chloroplast;MF:nucleotidyltransferase activity;MF:glucose-1-phosphate adenylyltransferase activity;MF:transferase activity;MF:nucleotide binding;MF:ATP binding;	K00975	glgC	map00520;map00500;map01250	Amino sugar and nucleotide sugar metabolism;Starch and sucrose metabolism;Biosynthesis of nucleotide sugars	AQK88796.1	ADP glucose pyrophosphorylase2 [Zea mays]
Zm00001eb017610	0.101	-3.30091	1.39532098913E-13	5.15471644879E-13	yes	down	GO:0016021;GO:0016887;GO:000552	CC:integral component of membrane;MF:ATPase activity;MF:ATP binding;	------	------	------	------	PWZ41889.1	Phosphatidylinositol/phosphatidylcholine transfer protein SFH2 [Zea mays]
Zm00001eb017630	0.06	-4.06461	3.400682831E-28	2.13188658174E-27	yes	down	GO:0032502;GO:0009658;GO:0006355;GO:0006353;GO:0009507;GO:000369	BP:developmental process;BP:chloroplast organization;BP:regulation of transcription, DNA-templated;BP:DNA-templated transcription, termination;CC:chloroplast;MF:double-stranded DNA binding;	K15032	MTERFD	------	------	XP_008655967.1	transcription termination factor MTEF1, chloroplastic [Zea mays]
Zm00001eb017640	0.458	-1.12666	0.0119160709354	0.0197388927882	yes	down	GO:0071704;GO:0016021;GO:0016020;GO:0004497;GO:0016705;GO:0020037;GO:0005506;GO:0046872;GO:001649	BP:organic substance metabolic process;CC:integral component of membrane;CC:membrane;MF:monooxygenase activity;MF:oxidoreductase activity, acting on paired donors, with incorporation or reduction of molecular oxygen;MF:heme binding;MF:iron ion binding;MF:metal ion binding;MF:oxidoreductase activity;	------	------	------	------	NP_001148045.2	flavonoid 3-monooxygenase [Zea mays]
Zm00001eb017660	5.745	2.52236	3.12544593623E-31	2.13407381025E-30	yes	up	GO:0006468;GO:0016021;GO:0016020;GO:0000166;GO:0005515;GO:0004672;GO:000552	BP:protein phosphorylation;CC:integral component of membrane;CC:membrane;MF:nucleotide binding;MF:protein binding;MF:protein kinase activity;MF:ATP binding;	------	------	------	------	XP_020401980.1	uncharacterized protein LOC109943422 [Zea mays]
Zm00001eb017670	16.215	4.01927	6.12061306096E-45	5.77695733749E-44	yes	up	GO:0016021;GO:001602	CC:integral component of membrane;CC:membrane;	------	------	------	------	XP_020401981.1	uncharacterized protein LOC103644664 [Zea mays]
Zm00001eb017680	2.112	1.07844	5.65777705479E-6	1.32209729631E-5	yes	up	------	------	------	------	------	------	ONL98310.1	hypothetical protein ZEAMMB73_Zm00001d029248 [Zea mays]
Zm00001eb017700	0.244	-2.03301	2.10553347292E-17	9.13893833327E-17	yes	down	------	------	K06940	K06940	------	------	NP_001145400.1	uncharacterized protein LOC100278751 [Zea mays]
Zm00001eb017710	0.215	-2.21787	0.0142356345657	0.0233175617348	yes	down	GO:0006121;GO:0006099;GO:0022900;GO:0005749;GO:0005743;GO:0016491;GO:0050660;GO:0016627;GO:0008177;GO:0000104;GO:000905	BP:mitochondrial electron transport, succinate to ubiquinone;BP:tricarboxylic acid cycle;BP:electron transport chain;CC:mitochondrial respiratory chain complex II, succinate dehydrogenase comple;CC:mitochondrial inner membrane;MF:oxidoreductase activity;MF:flavin adenine dinucleotide binding;MF:oxidoreductase activity, acting on the CH-CH group of donors;MF:succinate dehydrogenas;MF:succinate deh…	K00234	SDHA, SDH1	map00020;map00190	Citrate cycle (TCA cycle);Oxidative phosphorylation	PWZ31517.1	Succinate dehydrogenase [ubiquinone] flavoprotein subunit, mitochondrial [Zea mays]
Zm00001eb017730	0.123	-3.02194	2.36241493575E-36	1.83323399015E-35	yes	down	GO:0034219;GO:0008643;GO:0055085;GO:0016021;GO:0016020;GO:0015293;GO:0051119;GO:002285	BP:carbohydrate transmembrane transport;BP:carbohydrate transport;BP:transmembrane transport;CC:integral component of membrane;CC:membrane;MF:symporter activity;MF:sugar transmembrane transporter activity;MF:transmembrane transporter activity;	------	------	------	------	XP_008681387.1	uncharacterized protein LOC100304336 isoform X1 [Zea mays]
Zm00001eb017760	0.296	-1.7565	0.00414660144094	0.00733110964116	yes	down	GO:0034219;GO:0008643;GO:0055085;GO:0016021;GO:0016020;GO:0015293;GO:0051119;GO:002285	BP:carbohydrate transmembrane transport;BP:carbohydrate transport;BP:transmembrane transport;CC:integral component of membrane;CC:membrane;MF:symporter activity;MF:sugar transmembrane transporter activity;MF:transmembrane transporter activity;	K03444	ERD6, ESL1	------	------	NP_001354537.1	Sugar transporter ERD6-like 16 [Zea mays]
Zm00001eb017770	0.132	-2.92369	0.0199327670072	0.0318657909972	yes	down	GO:0016740;GO:000551	MF:transferase activity;MF:protein binding;	------	------	------	------	NP_001147294.1	uncharacterized protein LOC100280902 [Zea mays]
Zm00001eb017780	0.391	-1.35419	1.44302848231E-10	4.59592166213E-10	yes	down	GO:0000398;GO:0005737;GO:0016607;GO:0003676;GO:000372	BP:mRNA splicing, via spliceosome;CC:cytoplasm;CC:nuclear speck;MF:nucleic acid binding;MF:RNA binding;	K12900	SRSF10, FUSIP1	map03040	Spliceosome	NP_001353432.1	arginine/serine-rich splicing factor SCL28 transcript II [Zea mays]
Zm00001eb017800	0.003	-8.16127	9.01751923453E-21	4.43188997367E-20	yes	down	GO:0006468;GO:0004674;GO:0005524;GO:000467	BP:protein phosphorylation;MF:protein serine/threonine kinase activity;MF:ATP binding;MF:protein kinase activity;	K04733	IRAK4	------	------	XP_020405825.1	uncharacterized protein LOC100279949 isoform X1 [Zea mays]
Zm00001eb017810	4.278	2.09679	1.16324629666E-14	4.50913023759E-14	yes	up	GO:0007015;GO:0010119;GO:000377	BP:actin filament organization;BP:regulation of stomatal movement;MF:actin binding;	------	------	------	------	XP_020401982.1	stomatal closure-related actin-binding protein 1 [Zea mays]
Zm00001eb017860	0.314	-1.66918	2.92010956069E-10	9.14010527706E-10	yes	down	GO:0006004;GO:0005634;GO:001674	BP:fucose metabolic process;CC:nucleus;MF:transferase activity;	------	------	------	------	XP_008643779.1	uncharacterized protein LOC100382085 isoform X1 [Zea mays]
Zm00001eb017920	2.858	1.51507	4.59615742991E-51	4.89302455052E-50	yes	up	GO:0030154;GO:0099402;GO:0006508;GO:0042761;GO:0009579;GO:0009536;GO:0005829;GO:0016787;GO:0016853;GO:0003755;GO:0008233;GO:0008234;GO:001692	BP:cell differentiation;BP:plant organ development;BP:proteolysis;BP:very long-chain fatty acid biosynthetic process;CC:thylakoid;CC:plastid;CC:cytosol;MF:hydrolase activity;MF:isomerase activity;MF:peptidyl-prolyl cis-trans isomerase activity;MF:peptidase activity;MF:cysteine-type peptidase activity;MF:pyroglutamyl-peptidase activity;	K01304	pcp	------	------	ONL98382.1	Peptidyl-prolyl cis-trans isomerase PASTICCINO1 [Zea mays]
Zm00001eb017970	0.476	-1.07248	9.17499302481E-22	4.68241023335E-21	yes	down	GO:0006891;GO:0006890;GO:0006888;GO:0006906;GO:0048280;GO:0042147;GO:0015031;GO:0006623;GO:0006896;GO:0005794;GO:0005829;GO:0016021;GO:0031902;GO:0005789;GO:0016020;GO:0031201;GO:0012507;GO:0000149;GO:000548	BP:intra-Golgi vesicle-mediated transport;BP:retrograde vesicle-mediated transport, Golgi to ER;BP:ER to Golgi vesicle-mediated transport;BP:vesicle fusion;BP:vesicle fusion with Golgi apparatus;BP:retrograde transport, endosome to Golgi;BP:protein transport;BP:protein targeting to vacuole;BP:Golgi to vacuole transport;CC:Golgi apparatus;CC:cytosol;CC:integral component of membrane;CC:late endoso…	K08494	NSPN	------	------	NP_001347174.1	Novel plant SNARE 13-like [Zea mays]
Zm00001eb018000	9.65	3.27053	1.99971397878E-177	1.04014108259E-175	yes	up	GO:0006468;GO:1904183;GO:0042593;GO:0016310;GO:0010906;GO:0043086;GO:0005739;GO:0005759;GO:0016301;GO:0000166;GO:0004674;GO:0016740;GO:0004672;GO:0004740;GO:0016772;GO:000552	BP:protein phosphorylation;BP:negative regulation of pyruvate dehydrogenase activity;BP:glucose homeostasis;BP:phosphorylation;BP:regulation of glucose metabolic process;BP:negative regulation of catalytic activity;CC:mitochondrion;CC:mitochondrial matrix;MF:kinase activity;MF:nucleotide binding;MF:protein serine/threonine kinase activity;MF:transferase activity;MF:protein kinase activity;MF:pyru…	K00898	PDK2_3_4	------	------	PWZ53441.1	[Pyruvate dehydrogenase (acetyl-transferring)] kinase, mitochondrial [Zea mays]
Zm00001eb018020	2.549	1.35013	6.77125074293E-10	2.07399350684E-9	yes	up	GO:0006355;GO:000563	BP:regulation of transcription, DNA-templated;CC:nucleus;	------	------	------	------	NP_001142743.1	uncharacterized protein LOC100275086 [Zea mays]
Zm00001eb018030	2.153	1.10626	0.00108833805949	0.0020583862963	yes	up	GO:0071704;GO:0004497;GO:0020037;GO:0016705;GO:0005506;GO:0046872;GO:001649	BP:organic substance metabolic process;MF:monooxygenase activity;MF:heme binding;MF:oxidoreductase activity, acting on paired donors, with incorporation or reduction of molecular oxygen;MF:iron ion binding;MF:metal ion binding;MF:oxidoreductase activity;	K20660	CYP709	------	------	XP_023157056.1	cytochrome P450 709B1 isoform X1 [Zea mays]
Zm00001eb018090	0.388	-1.36645	5.19041938059E-6	1.21684756475E-5	yes	down	GO:0010074;GO:0006470;GO:0006355;GO:0005886;GO:0017018;GO:0004724;GO:0005543;GO:000472	BP:maintenance of meristem identity;BP:protein dephosphorylation;BP:regulation of transcription, DNA-templated;CC:plasma membrane;MF:myosin phosphatase activity;MF:magnesium-dependent protein serine/threonine phosphatase activity;MF:phospholipid binding;MF:protein serine/threonine phosphatase activity;	------	------	------	------	XP_008656192.1	protein phosphatase 2C 32 [Zea mays]
Zm00001eb018150	12.093	3.59612	0.000271468928335	0.000546478010962	yes	up	GO:0042742;GO:0006096;GO:0006094;GO:0019563;GO:0002229;GO:0006468;GO:0046166;GO:0008654;GO:0006355;GO:0015031;GO:0016021;GO:0016020;GO:0005886;GO:0005829;GO:0005576;GO:0005634;GO:0030246;GO:0003677;GO:0004675;GO:0016740;GO:0004672;GO:0005524;GO:0005525;GO:0005179;GO:0016787;GO:0016780;GO:0003924;GO:0004807;GO:0005516;GO:0047262;GO:007056	BP:defense response to bacterium;BP:glycolytic process;BP:gluconeogenesis;BP:glycerol catabolic process;BP:defense response to oomycetes;BP:protein phosphorylation;BP:glyceraldehyde-3-phosphate biosynthetic process;BP:phospholipid biosynthetic process;BP:regulation of transcription, DNA-templated;BP:protein transport;CC:integral component of membrane;CC:membrane;CC:plasma membrane;CC:cytosol;CC:e…	K21596	CAMTA	------	------	XP_021310143.1	uncharacterized protein LOC110433003 isoform X1 [Sorghum bicolor]
Zm00001eb018180	3.849	1.94448	9.73316651749E-19	4.44643877566E-18	yes	up	GO:0005975;GO:0008152;GO:0016021;GO:0046658;GO:0005886;GO:0004553;GO:0016798;GO:004297	BP:carbohydrate metabolic process;BP:metabolic process;CC:integral component of membrane;CC:anchored component of plasma membrane;CC:plasma membrane;MF:hydrolase activity, hydrolyzing O-glycosyl compounds;MF:hydrolase activity, acting on glycosyl bonds;MF:glucan endo-1,3-beta-D-glucosidase activity;	K19892	GN4	map00500	Starch and sucrose metabolism	XP_008656246.1	glucan endo-1,3-beta-glucosidase 4 [Zea mays]
Zm00001eb018200	0.031	-4.99407	1.33877734059E-11	4.50738449846E-11	yes	down	GO:0016021;GO:001520	CC:integral component of membrane;MF:polyamine transmembrane transporter activity;	------	------	------	------	NP_001151329.1	cationic amino acid transporter [Zea mays]
Zm00001eb018220	0.405	-1.30429	0.000241986320221	0.000489703356794	yes	down	GO:0006121;GO:0016043;GO:0006099;GO:0006259;GO:0007064;GO:0005634;GO:0000785;GO:0005749;GO:0016491;GO:0050660;GO:0008177;GO:0000104;GO:000905	BP:mitochondrial electron transport, succinate to ubiquinone;BP:cellular component organization;BP:tricarboxylic acid cycle;BP:DNA metabolic process;BP:mitotic sister chromatid cohesion;CC:nucleus;CC:chromatin;CC:mitochondrial respiratory chain complex II, succinate dehydrogenase comple;MF:oxidoreductase activity;MF:flavin adenine dinucleotide binding;MF:succinate dehydrogenas;MF:succinate dehydr…	K00234	SDHA, SDH1	map00020;map00190	Citrate cycle (TCA cycle);Oxidative phosphorylation	ONL98429.1	Succinate dehydrogenase [ubiquinone] flavoprotein subunit 1 mitochondrial [Zea mays]
Zm00001eb018230	0.02	-5.61947	7.21972027793E-9	2.0754165861E-8	yes	down	GO:1902047;GO:0055085;GO:0016021;GO:0016020;GO:0015203;GO:002285	BP:polyamine transmembrane transport;BP:transmembrane transport;CC:integral component of membrane;CC:membrane;MF:polyamine transmembrane transporter activity;MF:transmembrane transporter activity;	------	------	------	------	XP_025880248.1	uncharacterized protein LOC9270360 isoform X2 [Oryza sativa Japonica Group]
Zm00001eb018270	0.343	-1.54397	9.33389427347E-8	2.49204735336E-7	yes	down	GO:1902047;GO:0055085;GO:0016021;GO:0016020;GO:0015203;GO:002285	BP:polyamine transmembrane transport;BP:transmembrane transport;CC:integral component of membrane;CC:membrane;MF:polyamine transmembrane transporter activity;MF:transmembrane transporter activity;	------	------	------	------	NP_001152250.1	cationic amino acid transporter [Zea mays]
Zm00001eb018320	0.007	-7.20138	9.78203089797E-68	1.40782792553E-66	yes	down	GO:1901259;GO:1990904;GO:0009507;GO:0003723;GO:0003676;GO:000372	BP:chloroplast rRNA processing;CC:ribonucleoprotein complex;CC:chloroplast;MF:RNA binding;MF:nucleic acid binding;MF:mRNA binding;	------	------	------	------	NP_001358773.1	RNA-binding protein CP29B, chloroplastic [Zea mays]
Zm00001eb018480	31.611	4.98236	0.0063463401319	0.0109485139619	yes	up	GO:0005975;GO:0033499;GO:0019318;GO:0006006;GO:0016853;GO:0004034;GO:0030246;GO:000382	BP:carbohydrate metabolic process;BP:galactose catabolic process via UDP-galactose;BP:hexose metabolic process;BP:glucose metabolic process;MF:isomerase activity;MF:aldose 1-epimerase activity;MF:carbohydrate binding;MF:catalytic activity;	K01785	galM, GALM	map00010;map00052	Glycolysis / Gluconeogenesis;Galactose metabolism	NP_001149545.2	aldose 1-epimerase precursor [Zea mays]
Zm00001eb018510	2.126	1.08781	0.000501484171917	0.000981969143019	yes	up	GO:0007015;GO:0051016;GO:0030036;GO:0009408;GO:0005737;GO:0008290;GO:000377	BP:actin filament organization;BP:barbed-end actin filament capping;BP:actin cytoskeleton organization;BP:response to heat;CC:cytoplasm;CC:F-actin capping protein complex;MF:actin binding;	K10365	CAPZB	map04144	Endocytosis	XP_035817374.1	uncharacterized protein LOC100193381 isoform X2 [Zea mays]
Zm00001eb018570	17.731	4.14822	7.12139513396E-15	2.78758687234E-14	yes	up	GO:0016021;GO:001602	CC:integral component of membrane;CC:membrane;	------	------	------	------	XP_035819867.1	uncharacterized protein LOC118475813 [Zea mays]
Zm00001eb018640	26.652	4.73619	6.28622133129E-17	2.67868784304E-16	yes	up	GO:0019438;GO:0032259;GO:0008757;GO:0016740;GO:0008171;GO:0008168;GO:004698	BP:aromatic compound biosynthetic process;BP:methylation;MF:S-adenosylmethionine-dependent methyltransferase activity;MF:transferase activity;MF:O-methyltransferase activity;MF:methyltransferase activity;MF:protein dimerization activity;	K16040	ROMT	map00945	Stilbenoid, diarylheptanoid and gingerol biosynthesis	NP_001140761.1	5-pentadecatrienyl resorcinol O-methyltransferase [Zea mays]
Zm00001eb018660	221.366	7.79029	2.21533566493E-10	6.97595060446E-10	yes	up	GO:0019438;GO:0032259;GO:0008757;GO:0016740;GO:0008171;GO:0008168;GO:004698	BP:aromatic compound biosynthetic process;BP:methylation;MF:S-adenosylmethionine-dependent methyltransferase activity;MF:transferase activity;MF:O-methyltransferase activity;MF:methyltransferase activity;MF:protein dimerization activity;	K16040	ROMT	map00945	Stilbenoid, diarylheptanoid and gingerol biosynthesis	NP_001306664.1	5-pentadecatrienyl resorcinol O-methyltransferase-like [Zea mays]
Zm00001eb018730	0.033	-4.90044	9.0471479423E-21	4.44569077048E-20	yes	down	GO:0006508;GO:0008233;GO:0004180;GO:0004185;GO:001678	BP:proteolysis;MF:peptidase activity;MF:carboxypeptidase activity;MF:serine-type carboxypeptidase activity;MF:hydrolase activity;	K16297	SCPL-II	------	------	ONL98572.1	Serine carboxypeptidase-like 40 [Zea mays]
Zm00001eb018750	0.428	-1.22472	1.70095853931E-10	5.40063270825E-10	yes	down	GO:0006508;GO:0008233;GO:0004180;GO:0004185;GO:001678	BP:proteolysis;MF:peptidase activity;MF:carboxypeptidase activity;MF:serine-type carboxypeptidase activity;MF:hydrolase activity;	K16297	SCPL-II	------	------	ONL98573.1	Serine carboxypeptidase-like 40 [Zea mays]
Zm00001eb018860	0.107	-3.21861	9.44690013528E-14	3.52121766434E-13	yes	down	GO:0000398;GO:0005737;GO:0016607;GO:0003676;GO:000372	BP:mRNA splicing, via spliceosome;CC:cytoplasm;CC:nuclear speck;MF:nucleic acid binding;MF:RNA binding;	K12891	SRSF2_8, SFRS2A_B	map03040	Spliceosome	NP_001148421.2	uncharacterized protein LOC100282036 [Zea mays]
Zm00001eb018870	12.592	3.65441	3.35786723015E-58	4.11661331819E-57	yes	up	GO:0055085;GO:0016020;GO:0016021;GO:0005886;GO:002285	BP:transmembrane transport;CC:membrane;CC:integral component of membrane;CC:plasma membrane;MF:transmembrane transporter activity;	------	------	------	------	NP_001354432.1	WAT1-related protein At3g45870 [Zea mays]
Zm00001eb018880	2.324	1.21679	0.0131223952697	0.0216062743997	yes	up	GO:0016887;GO:000552	MF:ATPase activity;MF:ATP binding;	------	------	------	------	PWZ25937.1	ATPase family AAA domain-containing protein 1 [Zea mays]
Zm00001eb018900	0.283	-1.82368	0.000693276699678	0.00133808554727	yes	down	GO:0016021;GO:000419	CC:integral component of membrane;MF:cysteine-type endopeptidase activity;	K22684	MCA1	------	------	NP_001147740.1	Metacaspase-1-like [Zea mays]
Zm00001eb018910	0.42	-1.25301	6.7821566996E-35	5.08697186936E-34	yes	down	GO:000419	MF:cysteine-type endopeptidase activity;	K22684	MCA1	------	------	NP_001151348.2	Metacaspase-1 [Zea mays]
Zm00001eb018940	2.225	1.1537	0.0174313	0.0281171987868	yes	up	GO:000419	MF:cysteine-type endopeptidase activity;	K22684	MCA1	------	------	NP_001152418.2	Metacaspase-1 [Zea mays]
Zm00001eb019030	0.049	-4.35547	2.62329903262E-64	3.55955396147E-63	yes	down	------	------	------	------	------	------	NP_001140521.1	Os10g0351100-like protein [Zea mays]
Zm00001eb019050	8.552	3.09629	2.41626576794E-8	6.71010955886E-8	yes	up	GO:0009395;GO:0016042;GO:0046470;GO:0016020;GO:0005886;GO:0016787;GO:0003824;GO:0070290;GO:0005509;GO:0004630;GO:004687	BP:phospholipid catabolic process;BP:lipid catabolic process;BP:phosphatidylcholine metabolic process;CC:membrane;CC:plasma membrane;MF:hydrolase activity;MF:catalytic activity;MF:N-acylphosphatidylethanolamine-specific phospholipase D activity;MF:calcium ion binding;MF:phospholipase D activity;MF:metal ion binding;	K01115	PLD1_2	map00565;map00564;map04144	Ether lipid metabolism;Glycerophospholipid metabolism;Endocytosis	XP_008673211.1	phospholipase D family protein isoform X1 [Zea mays]
Zm00001eb019090	0.248	-2.00928	0.00234463557239	0.00426773022406	yes	down	GO:0016021;GO:0046983;GO:000367	CC:integral component of membrane;MF:protein dimerization activity;MF:DNA binding;	------	------	------	------	ONL98657.1	conserved peptide upstream open reading frame 37 [Zea mays]
Zm00001eb019130	2.566	1.35962	6.14385695319E-18	2.72562454944E-17	yes	up	GO:0034067;GO:0006886;GO:0043001;GO:0033365;GO:0005794;GO:0003924;GO:0000166;GO:000552	BP:protein localization to Golgi apparatus;BP:intracellular protein transport;BP:Golgi to plasma membrane protein transport;BP:protein localization to organelle;CC:Golgi apparatus;MF:GTPase activity;MF:nucleotide binding;MF:GTP binding;	K07952	ARFRP1	------	------	ACF80771.1	unknown [Zea mays]
Zm00001eb019160	0.26	-1.94095	6.00591456251E-18	2.666901004E-17	yes	down	GO:0006508;GO:0008233;GO:0004180;GO:0004185;GO:001678	BP:proteolysis;MF:peptidase activity;MF:carboxypeptidase activity;MF:serine-type carboxypeptidase activity;MF:hydrolase activity;	K09646	SCPEP1	------	------	NP_001146700.1	Serine carboxypeptidase-like 51-like precursor [Zea mays]
Zm00001eb019210	8.213	3.03796	9.91257464397E-248	9.51872385209E-246	yes	up	GO:0006635;GO:0016740;GO:0003985;GO:0016746;GO:001674	BP:fatty acid beta-oxidation;MF:transferase activity;MF:acetyl-CoA C-acetyltransferase activity;MF:transferase activity, transferring acyl groups;MF:transferase activity, transferring acyl groups other than amino-acyl groups;	K00626	ACAT, atoB	map00630;map00310;map00280;map00650;map00620;map00900;map00071;map00380	Glyoxylate and dicarboxylate metabolism;Lysine degradation;Valine, leucine and isoleucine degradation;Butanoate metabolism;Pyruvate metabolism;Terpenoid backbone biosynthesis;Fatty acid degradation;Tryptophan metabolism	NP_001384513.1	acetyl-CoA acetyltransferase, cytosolic 1 [Zea mays]
Zm00001eb019230	0.293	-1.77242	1.69325699776E-17	7.37623955693E-17	yes	down	GO:0006412;GO:0009536;GO:0005840;GO:0022625;GO:0000786;GO:1990904;GO:0030527;GO:0019843;GO:0003735;GO:0003723;GO:0003677;GO:004687	BP:translation;CC:plastid;CC:ribosome;CC:cytosolic large ribosomal subunit;CC:nucleosome;CC:ribonucleoprotein complex;MF:structural constituent of chromatin;MF:rRNA binding;MF:structural constituent of ribosome;MF:RNA binding;MF:DNA binding;MF:metal ion binding;	K02922	RP-L37e, RPL37	map03010	Ribosome	NP_001278489.1	60S ribosomal protein L37-like [Zea mays]
Zm00001eb019240	2.666	1.4149	6.57269613545E-19	3.0233138648E-18	yes	up	GO:0035970;GO:0017018;GO:000472	BP:peptidyl-threonine dephosphorylation;MF:myosin phosphatase activity;MF:protein serine/threonine phosphatase activity;	------	------	------	------	NP_001346323.1	putative protein phosphatase 2C family protein [Zea mays]
Zm00001eb019250	3.787	1.92109	2.071116221E-144	7.93937101969E-143	yes	up	GO:0009904;GO:0009903;GO:000582	BP:chloroplast accumulation movement;BP:chloroplast avoidance movement;CC:cytosol;	------	------	------	------	NP_001346324.1	Protein WEAK CHLOROPLAST MOVEMENT UNDER BLUE LIGHT 1 [Zea mays]
Zm00001eb019280	0.261	-1.93811	2.27065172708E-7	5.90480503469E-7	yes	down	GO:0009409;GO:004275	BP:response to cold;BP:regulation of circadian rhythm;	------	------	------	------	ONL98709.1	hypothetical protein ZEAMMB73_Zm00001d029424 [Zea mays]
Zm00001eb019320	0.093	-3.42393	0.000616955550511	0.00119713643078	yes	down	GO:0008270;GO:000551	MF:zinc ion binding;MF:protein binding;	------	------	------	------	ONL98733.1	Putative pentatricopeptide repeat-containing protein mitochondrial [Zea mays]
Zm00001eb019340	0.043	-4.52834	0.0121481302313	0.0200966302835	yes	down	GO:0098655;GO:0055085;GO:0006874;GO:0070588;GO:0006816;GO:0000398;GO:0006811;GO:0006812;GO:0016020;GO:0005773;GO:0016021;GO:0009705;GO:0005774;GO:0071013;GO:0015297;GO:0008324;GO:001536	BP:cation transmembrane transport;BP:transmembrane transport;BP:cellular calcium ion homeostasis;BP:calcium ion transmembrane transport;BP:calcium ion transport;BP:mRNA splicing, via spliceosome;BP:ion transport;BP:cation transport;CC:membrane;CC:vacuole;CC:integral component of membrane;CC:plant-type vacuole membrane;CC:vacuolar membrane;CC:catalytic step 2 spliceosome;MF:antiporter activity;MF:…	K07300	chaA, CAX	------	------	XP_008656596.1	vacuolar cation/proton exchanger 2 isoform X2 [Zea mays]
Zm00001eb019370	2.189	1.13026	1.780398913E-9	5.31380598649E-9	yes	up	GO:0044238;GO:0044260;GO:0016567;GO:0006511;GO:0016021;GO:0031625;GO:006163	BP:primary metabolic process;BP:cellular macromolecule metabolic process;BP:protein ubiquitination;BP:ubiquitin-dependent protein catabolic process;CC:integral component of membrane;MF:ubiquitin protein ligase binding;MF:ubiquitin protein ligase activity;	------	------	------	------	XP_008656636.1	E3 ubiquitin-protein ligase EL5 [Zea mays]
Zm00001eb019440	0.014	-6.13874	2.94794146472E-34	2.17140316406E-33	yes	down	------	------	------	------	------	------	NP_001335882.1	uncharacterized protein LOC100280925 isoform 1 [Zea mays]
Zm00001eb019460	3.064	1.61529	2.30147988416E-8	6.3987692877E-8	yes	up	------	------	------	------	------	------	PWZ57661.1	hypothetical protein Zm00014a_006030 [Zea mays]
Zm00001eb019530	2.386	1.25449	4.65799720441E-32	3.25244201686E-31	yes	up	GO:0098869;GO:0005634;GO:0004791;GO:000367	BP:cellular oxidant detoxification;CC:nucleus;MF:thioredoxin-disulfide reductase activity;MF:DNA binding;	K17609	NXN	------	------	NP_001105407.2	nucleoredoxin 1 [Zea mays]
Zm00001eb019580	19.645	4.29606	9.73334256819E-44	8.94856650073E-43	yes	up	GO:0016021;GO:001602	CC:integral component of membrane;CC:membrane;	------	------	------	------	NP_001132239.1	Protein LAZ1 homolog 2-like [Zea mays]
Zm00001eb019620	47.993	5.58476	3.06823748589E-62	4.01527961235E-61	yes	up	GO:0006468;GO:0016310;GO:0016301;GO:0000166;GO:0004674;GO:0016740;GO:0004672;GO:000552	BP:protein phosphorylation;BP:phosphorylation;MF:kinase activity;MF:nucleotide binding;MF:protein serine/threonine kinase activity;MF:transferase activity;MF:protein kinase activity;MF:ATP binding;	------	------	------	------	XP_008656742.1	serine/threonine-protein kinase RIPK [Zea mays]
Zm00001eb019650	0.396	-1.33473	5.62976552896E-12	1.9293605618E-11	yes	down	GO:0006508;GO:000823	BP:proteolysis;MF:peptidase activity;	------	------	------	------	NP_001137077.1	uncharacterized protein LOC100217250 [Zea mays]
Zm00001eb019680	7.571	2.92039	1.94850514207E-11	6.49697824169E-11	yes	up	GO:0016310;GO:0032147;GO:0001934;GO:0007165;GO:0005737;GO:0016021;GO:0005634;GO:0016301;GO:003029	BP:phosphorylation;BP:activation of protein kinase activity;BP:positive regulation of protein phosphorylation;BP:signal transduction;CC:cytoplasm;CC:integral component of membrane;CC:nucleus;MF:kinase activity;MF:protein kinase activator activity;	K06685	MOB1, Mats	------	------	NP_001170363.1	MOB kinase activator-like 1A-like [Zea mays]
Zm00001eb019700	3.384	1.75861	1.332091293E-27	8.20047281403E-27	yes	up	GO:0048511;GO:0042753;GO:0009649;GO:000563	BP:rhythmic process;BP:positive regulation of circadian rhythm;BP:entrainment of circadian clock;CC:nucleus;	------	------	------	------	NP_001148036.1	Protein ELF4-LIKE 4 [Zea mays]
Zm00001eb019710	2.326	1.21814	9.35935953764E-5	0.000197331422415	yes	up	GO:0048511;GO:0042753;GO:0009649;GO:000563	BP:rhythmic process;BP:positive regulation of circadian rhythm;BP:entrainment of circadian clock;CC:nucleus;	------	------	------	------	NP_001148036.1	Protein ELF4-LIKE 4 [Zea mays]
Zm00001eb019720	0.292	-1.77584	1.62446438886E-60	2.06378856341E-59	yes	down	------	------	------	------	------	------	XP_008656797.1	uncharacterized protein, chloroplastic-like isoform X1 [Zea mays]
Zm00001eb019760	4.514	2.17428	6.15496588194E-5	0.000131901313929	yes	up	GO:0031573;GO:1990918;GO:0032196;GO:0007129;GO:0036297;GO:0006281;GO:0005634;GO:0000793;GO:007018	BP:intra-S DNA damage checkpoint;BP:double-strand break repair involved in meiotic recombination;BP:transposition;BP:synapsis;BP:interstrand cross-link repair;BP:DNA repair;CC:nucleus;CC:condensed chromosome;MF:DNA polymerase binding;	K10891	FANCD2	------	------	AAG17044.1	transposase DOPA [Zea mays]
Zm00001eb019860	0.025	-5.33646	3.26451670623E-5	7.17199507762E-5	yes	down	GO:0030001;GO:1900150;GO:004687	BP:metal ion transport;BP:regulation of defense response to fungus;MF:metal ion binding;	------	------	------	------	ACL53136.1	unknown [Zea mays]
Zm00001eb019880	0.049	-4.33849	2.07744747218E-5	4.6411198118E-5	yes	down	GO:0016021;GO:001602	CC:integral component of membrane;CC:membrane;	------	------	------	------	ONL98866.1	hypothetical protein ZEAMMB73_Zm00001d029501 [Zea mays]
Zm00001eb019900	0.322	-1.63396	0.000472321064982	0.000927330581082	yes	down	GO:0006325;GO:2000779;GO:0005634;GO:0042393;GO:000367	BP:chromatin organization;BP:regulation of double-strand break repair;CC:nucleus;MF:histone binding;MF:DNA binding;	------	------	------	------	XP_008656867.1	uncharacterized protein LOC103636280 isoform X1 [Zea mays]
Zm00001eb019920	0.078	-3.68342	2.13456899253E-47	2.11482901703E-46	yes	down	GO:0006355;GO:0006357;GO:0045944;GO:0016602;GO:0005634;GO:0043565;GO:0001228;GO:0000978;GO:0046982;GO:000098	BP:regulation of transcription, DNA-templated;BP:regulation of transcription from RNA polymerase II promoter;BP:positive regulation of transcription from RNA polymerase II promoter;CC:CCAAT-binding factor complex;CC:nucleus;MF:sequence-specific DNA binding;MF:transcriptional activator activity, RNA polymerase II transcription regulatory region sequence-specific binding;MF:RNA polymerase II core p…	K08065	NFYB, HAP3	------	------	NP_001147638.2	Nuclear transcription factor Y subunit B-8 [Zea mays]
Zm00001eb020060	0.055	-4.1946	2.19221432052E-118	6.25674528537E-117	yes	down	GO:0071704;GO:0016021;GO:0016020;GO:0004497;GO:0016705;GO:0020037;GO:0005506;GO:0046872;GO:001649	BP:organic substance metabolic process;CC:integral component of membrane;CC:membrane;MF:monooxygenase activity;MF:oxidoreductase activity, acting on paired donors, with incorporation or reduction of molecular oxygen;MF:heme binding;MF:iron ion binding;MF:metal ion binding;MF:oxidoreductase activity;	K16085	CYP99A2_3	map00904	Diterpenoid biosynthesis	NP_001140932.1	putative cytochrome P450 superfamily protein [Zea mays]
Zm00001eb020080	0.043	-4.52922	0.0160881173576	0.0260958152405	yes	down	------	------	------	------	------	------	ONL98904.1	hypothetical protein ZEAMMB73_Zm00001d029524 [Zea mays]
Zm00001eb020090	0.014	-6.20928	3.56123669144E-5	7.79524494051E-5	yes	down	GO:0009051;GO:0005975;GO:0006098;GO:0005737;GO:001705	BP:pentose-phosphate shunt, oxidative branch;BP:carbohydrate metabolic process;BP:pentose-phosphate shunt;CC:cytoplasm;MF:6-phosphogluconolactonase activity;	K01057	PGLS, pgl, devB	map00030	Pentose phosphate pathway	NP_001149351.1	Probable 6-phosphogluconolactonase 1 [Zea mays]
Zm00001eb020100	0.024	-5.39733	0.000503737544973	0.00098611252412	yes	down	GO:0071704;GO:0016021;GO:0016020;GO:0004497;GO:0016705;GO:0020037;GO:0005506;GO:0046872;GO:001649	BP:organic substance metabolic process;CC:integral component of membrane;CC:membrane;MF:monooxygenase activity;MF:oxidoreductase activity, acting on paired donors, with incorporation or reduction of molecular oxygen;MF:heme binding;MF:iron ion binding;MF:metal ion binding;MF:oxidoreductase activity;	K20619	CYP78A	------	------	XP_008656985.1	cytochrome P450 78A5 [Zea mays]
Zm00001eb020130	0.168	-2.57343	1.15413431213E-45	1.10532035923E-44	yes	down	GO:0006270;GO:0005654;GO:0005634;GO:0005730;GO:000368	BP:DNA replication initiation;CC:nucleoplasm;CC:nucleus;CC:nucleolus;MF:chromatin binding;	K14834	NOC3	------	------	NP_001183025.1	uncharacterized protein LOC100501347 [Zea mays]
Zm00001eb020140	0.278	-1.84491	0.0199055991176	0.0318241306234	yes	down	GO:004687	MF:metal ion binding;	------	------	------	------	XP_008657001.1	uncharacterized protein LOC103636424 [Zea mays]
Zm00001eb020180	2.516	1.3311	4.08469296731E-22	2.10858871768E-21	yes	up	GO:000551	MF:protein binding;	------	------	------	------	ONL98937.1	F-box protein [Zea mays]
Zm00001eb020200	0.362	-1.46491	2.99002885169E-24	1.6566906289E-23	yes	down	GO:0000028;GO:0006412;GO:0022627;GO:1990904;GO:0005840;GO:0003735;GO:000372	BP:ribosomal small subunit assembly;BP:translation;CC:cytosolic small ribosomal subunit;CC:ribonucleoprotein complex;CC:ribosome;MF:structural constituent of ribosome;MF:RNA binding;	K02966	RP-S19e, RPS19	map03010	Ribosome	NP_001131599.1	40S ribosomal protein S19-like [Zea mays]
Zm00001eb020250	0.173	-2.53304	7.12288300677E-29	4.55179650324E-28	yes	down	GO:0008652;GO:1901576;GO:0000162;GO:0044249;GO:0000105;GO:0005737;GO:0009536;GO:0009507;GO:0016853;GO:000394	BP:cellular amino acid biosynthetic process;BP:organic substance biosynthetic process;BP:tryptophan biosynthetic process;BP:cellular biosynthetic process;BP:histidine biosynthetic process;CC:cytoplasm;CC:plastid;CC:chloroplast;MF:isomerase activity;MF:1;	K01814	hisA	map00340	Histidine metabolism	ONL98957.1	1-(5-phosphoribosyl)-5-[(5-phosphoribosylamino)methylideneamino] imidazole-4-carboxamide isomerase chloroplastic [Zea mays]
Zm00001eb020320	0.369	-1.43908	1.15286630482E-9	3.4843260362E-9	yes	down	GO:0016020;GO:0005886;GO:000551	CC:membrane;CC:plasma membrane;MF:protein binding;	------	------	------	------	XP_008657113.1	membrane-anchored ubiquitin-fold protein 1 [Zea mays]
Zm00001eb020330	0.441	-1.17987	4.57873990488E-33	3.27189597185E-32	yes	down	GO:0006986;GO:0034605;GO:0009658;GO:0042026;GO:0009408;GO:0005737;GO:0009532;GO:0009507;GO:0000166;GO:0016887;GO:000552	BP:response to unfolded protein;BP:cellular response to heat;BP:chloroplast organization;BP:protein refolding;BP:response to heat;CC:cytoplasm;CC:plastid stroma;CC:chloroplast;MF:nucleotide binding;MF:ATPase activity;MF:ATP binding;	K03695	clpB	------	------	NP_001333972.1	chaperone protein ClpB2, chloroplastic-like [Zea mays]
Zm00001eb020350	0.253	-1.98549	2.98497968454E-42	2.64765945946E-41	yes	down	------	------	------	------	------	------	NP_001151582.1	EID1-like F-box protein 1 [Zea mays]
Zm00001eb020360	0.297	-1.74978	2.18159980712E-16	9.08984090294E-16	yes	down	GO:0044238;GO:0044260;GO:0016021;GO:0016020;GO:0140096;GO:0016740;GO:004687	BP:primary metabolic process;BP:cellular macromolecule metabolic process;CC:integral component of membrane;CC:membrane;MF:catalytic activity, acting on a protein;MF:transferase activity;MF:metal ion binding;	------	------	------	------	NP_001335883.1	RING zinc finger protein-like [Zea mays]
Zm00001eb020460	0.449	-1.15412	9.70391632331E-35	7.24437975754E-34	yes	down	GO:0044238;GO:0044260;GO:0016567;GO:0009579;GO:0009536;GO:0005737;GO:0005886;GO:0005515;GO:0046872;GO:006163	BP:primary metabolic process;BP:cellular macromolecule metabolic process;BP:protein ubiquitination;CC:thylakoid;CC:plastid;CC:cytoplasm;CC:plasma membrane;MF:protein binding;MF:metal ion binding;MF:ubiquitin protein ligase activity;	------	------	------	------	NP_001169658.2	uncharacterized LOC100278355 [Zea mays]
Zm00001eb020470	2.118	1.08291	0.0160314909725	0.0260146644139	yes	up	GO:0010267;GO:0051607;GO:0010492;GO:0035194;GO:0031047;GO:0010599;GO:0010050;GO:0040034;GO:0005737;GO:0004521;GO:0005515;GO:0003723;GO:000367	BP:production of ta-siRNAs involved in RNA interference;BP:defense response to virus;BP:maintenance of shoot apical meristem identity;BP:posttranscriptional gene silencing by RNA;BP:gene silencing by RNA;BP:production of lsiRNA involved in RNA interference;BP:vegetative phase change;BP:regulation of development, heterochronic;CC:cytoplasm;MF:endoribonuclease activity;MF:protein binding;MF:RNA bin…	K11593	ELF2C, AGO	------	------	XP_008657220.1	protein argonaute 7 [Zea mays]
Zm00001eb020510	0.023	-5.42235	0.000220120187082	0.000447408382521	yes	down	GO:0005737;GO:001688	CC:cytoplasm;MF:acid-amino acid ligase activity;	K14487	GH3	map04075	Plant hormone signal transduction	NP_001307379.1	Probable indole-3-acetic acid-amido synthetase GH3.8-like [Zea mays]
Zm00001eb020530	11.127	3.47603	0.000112773418045	0.000235847503745	yes	up	GO:0046872;GO:000367	MF:metal ion binding;MF:DNA binding;	------	------	------	------	XP_020402733.1	uncharacterized protein LOC103636662 [Zea mays]
Zm00001eb020540	4.035	2.01249	0.0138140873534	0.0226619858353	yes	up	GO:000588	CC:plasma membrane;	------	------	------	------	NP_001148218.1	transcriptional regulatory protein algP precursor [Zea mays]
Zm00001eb020560	0.003	-8.33702	7.13138838646E-10	2.18174132501E-9	yes	down	GO:0009611;GO:0008202;GO:0010051;GO:0046983;GO:003567	BP:response to wounding;BP:steroid metabolic process;BP:xylem and phloem pattern formation;MF:protein dimerization activity;MF:enone reductase activity;	K22419	VEP1	------	------	XP_008657260.1	3-oxo-Delta(4,5)-steroid 5-beta-reductase [Zea mays]
Zm00001eb020580	90.562	6.50083	1.44665168991E-5	3.27160234094E-5	yes	up	GO:0009611;GO:0008202;GO:0010051;GO:0046983;GO:003567	BP:response to wounding;BP:steroid metabolic process;BP:xylem and phloem pattern formation;MF:protein dimerization activity;MF:enone reductase activity;	K22419	VEP1	------	------	XP_020401998.1	(S)-8-oxocitronellyl enol synthase ISY1 [Zea mays]
Zm00001eb020590	14.082	3.81576	0	0	yes	up	GO:0009611;GO:0008202;GO:0010051;GO:0046983;GO:003567	BP:response to wounding;BP:steroid metabolic process;BP:xylem and phloem pattern formation;MF:protein dimerization activity;MF:enone reductase activity;	K22419	VEP1	------	------	XP_020401998.1	(S)-8-oxocitronellyl enol synthase ISY1 [Zea mays]
Zm00001eb020600	3.734	1.90054	4.12748347208E-15	1.63189624691E-14	yes	up	------	------	------	------	------	------	NP_001151303.1	polygalacturonase inhibitor 1 precursor [Zea mays]
Zm00001eb020630	38.273	5.25824	0.00292282719445	0.00526409574753	yes	up	GO:0006355;GO:000370	BP:regulation of transcription, DNA-templated;MF:transcription factor activity, sequence-specific DNA binding;	------	------	------	------	XP_008657294.1	zinc finger protein 36 [Zea mays]
Zm00001eb020640	26.656	4.7364	0.0125395176472	0.0207029	yes	up	GO:0006355;GO:000370	BP:regulation of transcription, DNA-templated;MF:transcription factor activity, sequence-specific DNA binding;	------	------	------	------	XP_020402734.1	zinc finger protein 36 [Zea mays]
Zm00001eb020650	43.177	5.43218	0.00221536452019	0.00404165	yes	up	GO:000370	MF:transcription factor activity, sequence-specific DNA binding;	------	------	------	------	ONL99046.1	Zinc finger protein AZF2 [Zea mays]
Zm00001eb020660	0.305	-1.71506	1.01288151357E-26	6.0777124384E-26	yes	down	GO:0036377;GO:0009704;GO:0080167;GO:0005737;GO:0005634;GO:001678	BP:arbuscular mycorrhizal association;BP:de-etiolation;BP:response to karrikin;CC:cytoplasm;CC:nucleus;MF:hydrolase activity;	------	------	------	------	NP_001132725.1	Sigma factor sigB regulation protein rsbQ [Zea mays]
Zm00001eb020690	2.601	1.37907	4.75811583776E-17	2.037813573E-16	yes	up	------	------	------	------	------	------	NP_001318142.1	uncharacterized protein LOC100274949 [Zea mays]
Zm00001eb020780	2.32	1.2139	4.4864731918E-14	1.69874216383E-13	yes	up	------	------	------	------	------	------	NP_001147680.1	interferon-related developmental regulator 2 [Zea mays]
Zm00001eb020850	0.016	-5.92541	8.02841070912E-5	0.000170370826519	yes	down	GO:0045930;GO:0006355;GO:0048366;GO:0055072;GO:0009956;GO:0008356;GO:0005634;GO:0043565;GO:000370	BP:negative regulation of mitotic cell cycle;BP:regulation of transcription, DNA-templated;BP:leaf development;BP:iron ion homeostasis;BP:radial pattern formation;BP:asymmetric cell division;CC:nucleus;MF:sequence-specific DNA binding;MF:transcription factor activity, sequence-specific DNA binding;	------	------	------	------	NP_001310268.1	protein SHORT-ROOT 2-like [Zea mays]
Zm00001eb020860	4.117	2.04173	1.19743738143E-241	1.07776871773E-239	yes	up	GO:0055085;GO:0006811;GO:0010020;GO:0009526;GO:0016020;GO:0016021;GO:000950	BP:transmembrane transport;BP:ion transport;BP:chloroplast fission;CC:plastid envelope;CC:membrane;CC:integral component of membrane;CC:chloroplast;	K22047	MSL1_2_3	------	------	XP_008657401.1	mechanosensitive ion channel protein 2, chloroplastic [Zea mays]
Zm00001eb020870	0.284	-1.81798	8.85818403609E-9	2.53070825915E-8	yes	down	GO:0080147;GO:0071555;GO:0005794;GO:0016021;GO:0016020;GO:0000139;GO:0016740;GO:001675	BP:root hair cell development;BP:cell wall organization;CC:Golgi apparatus;CC:integral component of membrane;CC:membrane;CC:Golgi membrane;MF:transferase activity;MF:transferase activity, transferring glycosyl groups;	K20783	RRA	map00514	Other types of O-glycan biosynthesis	NP_001360985.1	Arabinosyltransferase RRA3-like [Zea mays]
Zm00001eb020900	0.447	-1.16286	0.0320612583954	0.0495795147869	yes	down	GO:0016021;GO:001602	CC:integral component of membrane;CC:membrane;	------	------	------	------	ONL99105.1	ZCF37 [Zea mays]
Zm00001eb020940	558.214	9.12467	1.31207649338E-13	4.85718673001E-13	yes	up	------	------	------	------	------	------	NP_001170581.2	uncharacterized protein LOC100384611 [Zea mays]
Zm00001eb020990	0.433	-1.20797	2.47052696835E-5	5.49150501783E-5	yes	down	GO:0080043;GO:0035251;GO:0008194;GO:008004	MF:quercetin 3-O-glucosyltransferase activity;MF:UDP-glucosyltransferase activity;MF:UDP-glycosyltransferase activity;MF:quercetin 7-O-glucosyltransferase activity;	------	------	------	------	NP_001147458.2	UDP-glucosyltransferase UGT13248 [Zea mays]
Zm00001eb021010	0.206	-2.27752	4.02903103251E-19	1.86643334956E-18	yes	down	GO:0016021;GO:000588	CC:integral component of membrane;CC:plasma membrane;	------	------	------	------	ACG33283.1	adhesive/proline-rich protein [Zea mays]
Zm00001eb021020	6.129	2.61568	0	0	yes	up	GO:0016491;GO:0050660;GO:0051536;GO:0051537;GO:0005506;GO:0046872;GO:0071949;GO:000905	MF:oxidoreductase activity;MF:flavin adenine dinucleotide binding;MF:iron-sulfur cluster binding;MF:2 iron, 2 sulfur cluster binding;MF:iron ion binding;MF:metal ion binding;MF:FAD binding;MF:electron carrier activity;	K00106	XDH	map04146;map01232;map00230;map00232	Peroxisome;Nucleotide metabolism;Purine metabolism;Caffeine metabolism	XP_008657455.1	xanthine dehydrogenase [Zea mays]
Zm00001eb021030	3.209	1.68205	3.30042141081E-9	9.68438421535E-9	yes	up	GO:0005637;GO:001602	CC:nuclear inner membrane;CC:integral component of membrane;	------	------	------	------	XP_020402700.1	uncharacterized protein LOC100216980 isoform X1 [Zea mays]
Zm00001eb021040	9.397	3.23219	3.58411232121E-10	1.11746153726E-9	yes	up	GO:0010951;GO:0010466;GO:0004869;GO:003041	BP:negative regulation of endopeptidase activity;BP:negative regulation of peptidase activity;MF:cysteine-type endopeptidase inhibitor activity;MF:peptidase inhibitor activity;	------	------	------	------	NP_001335622.1	cystatin 7 precursor [Zea mays]
Zm00001eb021050	66.544	6.05624	3.00577810362E-20	1.44801847167E-19	yes	up	GO:0016021;GO:000486	CC:integral component of membrane;MF:cysteine-type endopeptidase inhibitor activity;	------	------	------	------	NP_001105948.1	cystatin 6 precursor [Zea mays]
Zm00001eb021080	0.029	-5.11488	0.00168030726246	0.00310916943481	yes	down	GO:0016021;GO:001602	CC:integral component of membrane;CC:membrane;	------	------	------	------	ONL99133.1	Putative UPF0481 protein [Zea mays]
Zm00001eb021140	0.078	-3.6733	7.09951151291E-34	5.17100899438E-33	yes	down	GO:0034219;GO:0008643;GO:0055085;GO:0016021;GO:0016020;GO:0005351;GO:0015293;GO:0022857;GO:001514	BP:carbohydrate transmembrane transport;BP:carbohydrate transport;BP:transmembrane transport;CC:integral component of membrane;CC:membrane;MF:suga;MF:symporter activity;MF:transmembrane transporter activity;MF:carbohydrate transmembrane transporter activity;	------	------	------	------	XP_020402002.1	putative polyol transporter 1 [Zea mays]
Zm00001eb021220	0.345	-1.5369	1.2045693513E-14	4.66553287666E-14	yes	down	GO:004687	MF:metal ion binding;	------	------	------	------	XP_008657576.1	zinc finger HIT domain-containing protein 2 [Zea mays]
Zm00001eb021230	0.102	-3.29212	0.0213711266886	0.0340080801133	yes	down	------	------	------	------	------	------	XP_008657583.1	uncharacterized protein LOC103637093 isoform X1 [Zea mays]
Zm00001eb021240	3.532	1.82059	4.48138370162E-78	7.55989946187E-77	yes	up	GO:0006749;GO:0006751;GO:0005829;GO:0009506;GO:0016787;GO:0017168;GO:000382	BP:glutathione metabolic process;BP:glutathione catabolic process;CC:cytosol;CC:plasmodesma;MF:hydrolase activity;MF:5-oxoprolinas;MF:catalytic activity;	K01469	OPLAH, OXP1, oplAH	map00480	Glutathione metabolism	XP_008657596.1	5-oxoprolinase [Zea mays]
Zm00001eb021310	11.295	3.49759	2.68419348122E-46	2.5931548867E-45	yes	up	GO:0016021;GO:0016020;GO:001678	CC:integral component of membrane;CC:membrane;MF:hydrolase activity;	------	------	------	------	ONL99312.1	Catalytic/ hydrolase [Zea mays]
Zm00001eb021350	10.87	3.4423	4.01209301401E-12	1.38372630172E-11	yes	up	GO:0006508;GO:0016021;GO:0016020;GO:0004252;GO:0016787;GO:000823	BP:proteolysis;CC:integral component of membrane;CC:membrane;MF:serine-type endopeptidase activity;MF:hydrolase activity;MF:peptidase activity;	------	------	------	------	NP_001345829.1	RHOMBOID-like protein 2 [Zea mays]
Zm00001eb021390	0.49	-1.03061	5.86446321763E-11	1.9069135663E-10	yes	down	GO:0010190;GO:000950	BP:cytochrome b6f complex assembly;CC:chloroplast;	------	------	------	------	NP_001354015.1	photosynthetic electron transport 2 [Zea mays]
Zm00001eb021400	0.013	-6.211	9.67902929744E-5	0.000203861714487	yes	down	GO:000551	MF:protein binding;	------	------	------	------	NP_001140766.1	putative ARM repeat-containing protein [Zea mays]
Zm00001eb021410	0.087	-3.52437	0.0117480129426	0.0194841120384	yes	down	------	------	------	------	------	------	NP_001140766.1	putative ARM repeat-containing protein [Zea mays]
Zm00001eb021420	0.129	-2.9533	1.12319569201E-12	3.98334914885E-12	yes	down	GO:001602	CC:integral component of membrane;	------	------	------	------	ONL99350.1	hypothetical protein ZEAMMB73_Zm00001d029676 [Zea mays]
Zm00001eb021510	5.839	2.5456	3.75582699242E-112	9.8481556718E-111	yes	up	GO:0009395;GO:0016042;GO:0005886;GO:0016787;GO:0003824;GO:0070290;GO:0004630;GO:004687	BP:phospholipid catabolic process;BP:lipid catabolic process;CC:plasma membrane;MF:hydrolase activity;MF:catalytic activity;MF:N-acylphosphatidylethanolamine-specific phospholipase D activity;MF:phospholipase D activity;MF:metal ion binding;	K01115	PLD1_2	map00565;map00564;map04144	Ether lipid metabolism;Glycerophospholipid metabolism;Endocytosis	NP_001310212.1	Phospholipase D beta 1 [Zea mays]
Zm00001eb021550	37.75	5.23839	0	0	yes	up	GO:0016021;GO:0016020;GO:0004497;GO:0016705;GO:0020037;GO:000550	CC:integral component of membrane;CC:membrane;MF:monooxygenase activity;MF:oxidoreductase activity, acting on paired donors, with incorporation or reduction of molecular oxygen;MF:heme binding;MF:iron ion binding;	------	------	------	------	NP_001169224.1	putative cytochrome P450 superfamily protein [Zea mays]
Zm00001eb021590	6.642	2.73171	4.81802233722E-53	5.35559649037E-52	yes	up	GO:0042221;GO:0006749;GO:0005737;GO:0016740;GO:000436	BP:response to chemical;BP:glutathione metabolic process;CC:cytoplasm;MF:transferase activity;MF:glutathione transferase activity;	K00799	GST, gst	map00480	Glutathione metabolism	NP_001105629.1	glutathione S-transferase GST 34 [Zea mays]
Zm00001eb021600	23.548	4.55752	1.41691242464E-20	6.91328919359E-20	yes	up	GO:0042221;GO:0006749;GO:0005737;GO:0016740;GO:000436	BP:response to chemical;BP:glutathione metabolic process;CC:cytoplasm;MF:transferase activity;MF:glutathione transferase activity;	K00799	GST, gst	map00480	Glutathione metabolism	NP_001306693.1	glutathione S-transferase42 [Zea mays]
Zm00001eb021640	6.671	2.73797	0.0274417694011	0.0429307515417	yes	up	GO:0042221;GO:0006749;GO:0005737;GO:0016740;GO:000436	BP:response to chemical;BP:glutathione metabolic process;CC:cytoplasm;MF:transferase activity;MF:glutathione transferase activity;	K00799	GST, gst	map00480	Glutathione metabolism	NP_001130938.1	glutathione S-transferase GSTU6 [Zea mays]
Zm00001eb021690	7.283	2.86456	8.27061053769E-228	6.67038679096E-226	yes	up	GO:0042221;GO:0006749;GO:0005737;GO:0016740;GO:000436	BP:response to chemical;BP:glutathione metabolic process;CC:cytoplasm;MF:transferase activity;MF:glutathione transferase activity;	K00799	GST, gst	map00480	Glutathione metabolism	NP_001104997.2	glutathione transferase39 [Zea mays]
Zm00001eb021700	4.263	2.09176	2.36901107039E-20	1.14568040851E-19	yes	up	GO:0042221;GO:0006749;GO:0005737;GO:000436	BP:response to chemical;BP:glutathione metabolic process;CC:cytoplasm;MF:glutathione transferase activity;	K00799	GST, gst	map00480	Glutathione metabolism	ACG27720.1	glutathione S-transferase GSTU6 [Zea mays]
Zm00001eb021790	2.267	1.18095	6.01631816133E-13	2.15763835933E-12	yes	up	GO:004687	MF:metal ion binding;	------	------	------	------	XP_008657844.1	heavy metal-associated isoprenylated plant protein 39 isoform X1 [Zea mays]
Zm00001eb021840	74.772	6.22442	7.06768869401E-49	7.2164821402E-48	yes	up	GO:0006468;GO:0016310;GO:0016021;GO:0016020;GO:0016301;GO:0000166;GO:0004674;GO:0016740;GO:0004672;GO:000552	BP:protein phosphorylation;BP:phosphorylation;CC:integral component of membrane;CC:membrane;MF:kinase activity;MF:nucleotide binding;MF:protein serine/threonine kinase activity;MF:transferase activity;MF:protein kinase activity;MF:ATP binding;	K04733	IRAK4	------	------	XP_008646593.1	uncharacterized protein LOC100384693 isoform X1 [Zea mays]
Zm00001eb021900	0.212	-2.23545	1.25241993593E-51	1.34881774945E-50	yes	down	GO:001602	CC:membrane;	------	------	------	------	XP_008657911.1	uncharacterized GPI-anchored protein At1g61900 isoform X2 [Zea mays]
Zm00001eb021970	0.03	-5.0801	1.78990561045E-22	9.33716749404E-22	yes	down	GO:0006355;GO:0006357;GO:0005634;GO:0003677;GO:0000978;GO:000098	BP:regulation of transcription, DNA-templated;BP:regulation of transcription from RNA polymerase II promoter;CC:nucleus;MF:DNA binding;MF:RNA polymerase II core promoter proximal region sequence-specific DNA binding;MF:RNA polymerase II transcription factor activity, sequence-specific DNA binding;	------	------	------	------	ONL99512.1	Bell-like homeodomain protein 3 [Zea mays]
Zm00001eb021980	0.012	-6.33292	8.37851419094E-6	1.93410435319E-5	yes	down	GO:0006355;GO:0006357;GO:0005634;GO:0003677;GO:0000978;GO:000098	BP:regulation of transcription, DNA-templated;BP:regulation of transcription from RNA polymerase II promoter;CC:nucleus;MF:DNA binding;MF:RNA polymerase II core promoter proximal region sequence-specific DNA binding;MF:RNA polymerase II transcription factor activity, sequence-specific DNA binding;	------	------	------	------	ONL99512.1	Bell-like homeodomain protein 3 [Zea mays]
Zm00001eb021990	2.753	1.46091	0.0200962974167	0.0321057696098	yes	up	GO:0016021;GO:0016020;GO:001678	CC:integral component of membrane;CC:membrane;MF:hydrolase activity;	------	------	------	------	XP_008657930.1	uncharacterized protein LOC103637539 [Zea mays]
Zm00001eb022010	0.484	-1.04657	3.30872290644E-8	9.1100932192E-8	yes	down	GO:0032259;GO:0005737;GO:0016021;GO:000816	BP:methylation;CC:cytoplasm;CC:integral component of membrane;MF:methyltransferase activity;	------	------	------	------	XP_008657955.1	probable methyltransferase PMT18 [Zea mays]
Zm00001eb022030	2.837	1.50432	3.78212674252E-23	2.02145240192E-22	yes	up	GO:0046872;GO:0051213;GO:001649	MF:metal ion binding;MF:dioxygenase activity;MF:oxidoreductase activity;	K24028	DMR6, DLO	------	------	NP_001151167.1	Flavanone 3-dioxygenase 2-like [Zea mays]
Zm00001eb022040	0.031	-5.03021	2.94688913587E-138	1.04846444695E-136	yes	down	GO:0009579;GO:0009535;GO:0016021;GO:001602	CC:thylakoid;CC:chloroplast thylakoid membrane;CC:integral component of membrane;CC:membrane;	------	------	------	------	NP_001130557.1	Protein CURVATURE THYLAKOID 1B, chloroplastic-like [Zea mays]
Zm00001eb022050	0.011	-6.52615	1.69257991164E-6	4.12226265357E-6	yes	down	GO:0098869;GO:0042744;GO:0006979;GO:0009505;GO:0009506;GO:0005576;GO:0016491;GO:0020037;GO:0140825;GO:0004601;GO:004687	BP:cellular oxidant detoxification;BP:hydrogen peroxide catabolic process;BP:response to oxidative stress;CC:plant-type cell wall;CC:plasmodesma;CC:extracellular region;MF:oxidoreductase activity;MF:heme binding;MF:old GO;MF:peroxidase activity;MF:metal ion binding;	K00430	E1.11.1.7	map00940	Phenylpropanoid biosynthesis	NP_001297461.1	Peroxidase 5-like precursor [Zea mays]
Zm00001eb022070	0.16	-2.64305	0.00168123786318	0.00311069090912	yes	down	GO:0006355;GO:0005634;GO:0003700;GO:000367	BP:regulation of transcription, DNA-templated;CC:nucleus;MF:transcription factor activity, sequence-specific DNA binding;MF:DNA binding;	------	------	------	------	XP_008657973.1	putative B3 domain-containing protein Os10g0537100 [Zea mays]
Zm00001eb022120	2.93	1.55069	1.69224017359E-32	1.19438544406E-31	yes	up	GO:0016021;GO:0016020;GO:000577	CC:integral component of membrane;CC:membrane;CC:vacuolar membrane;	------	------	------	------	NP_001152146.1	Tobamovirus multiplication protein 3 [Zea mays]
Zm00001eb022150	0.129	-2.95748	9.38811002013E-8	2.50559039689E-7	yes	down	GO:0006310;GO:0006281;GO:0006260;GO:0005634;GO:000367	BP:DNA recombination;BP:DNA repair;BP:DNA replication;CC:nucleus;MF:DNA binding;	------	------	------	------	PWZ10403.1	hypothetical protein Zm00014a_040164 [Zea mays]
Zm00001eb022220	49.698	5.63512	0.00944302484461	0.0158675091788	yes	up	------	------	------	------	------	------	XP_020402008.1	protein PLASTID MOVEMENT IMPAIRED 1 [Zea mays]
Zm00001eb022230	0.323	-1.63044	2.25072071472E-81	3.95729903007E-80	yes	down	GO:0055085;GO:0016020;GO:0016021;GO:0022857;GO:001529	BP:transmembrane transport;CC:membrane;CC:integral component of membrane;MF:transmembrane transporter activity;MF:symporter activity;	------	------	------	------	NP_001151936.1	Monosaccharide-sensing protein 2 [Zea mays]
Zm00001eb022250	0.32	-1.64596	0.00199360873665	0.00365637138592	yes	down	GO:0009451;GO:0043231;GO:0008270;GO:0005515;GO:000372	BP:RNA modification;CC:intracellular membrane-bounded organelle;MF:zinc ion binding;MF:protein binding;MF:RNA binding;	------	------	------	------	XP_008658015.1	LOW QUALITY PROTEIN: putative pentatricopeptide repeat-containing protein At3g25060, mitochondrial [Zea mays]
Zm00001eb022280	0.089	-3.49578	4.75305822036E-25	2.70451461797E-24	yes	down	GO:0006952;GO:0009607;GO:0016021;GO:0016020;GO:000551	BP:defense response;BP:response to biotic stimulus;CC:integral component of membrane;CC:membrane;MF:calmodulin binding;	K08472	MLO	------	------	NP_001105168.1	barley mlo defense gene homolog 2 [Zea mays]
Zm00001eb022380	0.025	-5.34685	1.49184832318E-8	4.19858351844E-8	yes	down	GO:0016021;GO:000561	CC:integral component of membrane;CC:extracellular space;	------	------	------	------	XP_008658055.1	protein EXORDIUM-like 5 [Zea mays]
Zm00001eb022390	0.207	-2.27412	1.9249516758E-12	6.74755371941E-12	yes	down	GO:000827	MF:zinc ion binding;	------	------	------	------	NP_001105499.1	EC protein homolog [Zea mays]
Zm00001eb022400	2.648	1.40511	1.5468718814E-83	2.80213157469E-82	yes	up	GO:0006511;GO:0005634;GO:0005829;GO:0005515;GO:003159	BP:ubiquitin-dependent protein catabolic process;CC:nucleus;CC:cytosol;MF:protein binding;MF:polyubiquitin binding;	K04523	UBQLN, DSK2	map04141	Protein processing in endoplasmic reticulum	NP_001168254.1	Ubiquitin domain-containing protein DSK2b-like [Zea mays]
Zm00001eb022410	0.434	-1.20548	1.34494786787E-11	4.5270976767E-11	yes	down	GO:0009653;GO:000557	BP:anatomical structure morphogenesis;CC:extracellular region;	------	------	------	------	NP_001147432.1	expansin-like 3 precursor [Zea mays]
Zm00001eb022580	0.042	-4.56256	1.03645905869E-5	2.3710311922E-5	yes	down	GO:0055085;GO:0016020;GO:0016021;GO:0022857;GO:001529	BP:transmembrane transport;CC:membrane;CC:integral component of membrane;MF:transmembrane transporter activity;MF:symporter activity;	------	------	------	------	NP_001130498.1	tetracycline transporter protein [Zea mays]
Zm00001eb022630	0.026	-5.28082	0.00075985603189	0.00145835470505	yes	down	GO:0044238;GO:0044260;GO:0016567;GO:0006511;GO:0016021;GO:006163	BP:primary metabolic process;BP:cellular macromolecule metabolic process;BP:protein ubiquitination;BP:ubiquitin-dependent protein catabolic process;CC:integral component of membrane;MF:ubiquitin protein ligase activity;	------	------	------	------	NP_001354131.1	NEP1-interacting protein 2 [Zea mays]
Zm00001eb022670	0.07	-3.82647	1.78568404068E-16	7.47820305949E-16	yes	down	GO:0016126;GO:0008610;GO:0005783;GO:0016021;GO:0016020;GO:0005789;GO:0004497;GO:0000254;GO:0009924;GO:0005506;GO:0016829;GO:1990465;GO:001649	BP:sterol biosynthetic process;BP:lipid biosynthetic process;CC:endoplasmic reticulum;CC:integral component of membrane;CC:membrane;CC:endoplasmic reticulum membrane;MF:monooxygenase activity;MF:C-4 methylsterol oxidase activity;MF:octadecanal decarbonylase activity;MF:iron ion binding;MF:lyase activity;MF:aldehyde oxygenas;MF:oxidoreductase activity;	K14423	SMO1	map00100	Steroid biosynthesis	ONL99639.1	Methylsterol monooxygenase 1-2 [Zea mays]
Zm00001eb022710	0.003	-8.28111	1.12277942377E-10	3.60152416662E-10	yes	down	GO:0042546;GO:0005975;GO:0006073;GO:0071555;GO:0010411;GO:0005618;GO:0048046;GO:0016762;GO:000455	BP:cell wall biogenesis;BP:carbohydrate metabolic process;BP:cellular glucan metabolic process;BP:cell wall organization;BP:xyloglucan metabolic process;CC:cell wall;CC:apoplast;MF:xylogluca;MF:hydrolase activity, hydrolyzing O-glycosyl compounds;	K08235	E2.4.1.207	------	------	PWZ57817.1	putative xyloglucan endotransglucosylase/hydrolase protein 32 [Zea mays]
Zm00001eb022860	0.31	-1.68872	4.97654714638E-5	0.000107425473022	yes	down	GO:0090305;GO:0008408;GO:000367	BP:nucleic acid phosphodiester bond hydrolysis;MF:3'-5' exonuclease activity;MF:nucleic acid binding;	------	------	------	------	XP_008666255.1	uncharacterized protein LOC100272294 isoform X1 [Zea mays]
Zm00001eb022880	15.644	3.96755	9.54528544057E-34	6.92081402954E-33	yes	up	GO:0016021;GO:001602	CC:integral component of membrane;CC:membrane;	------	------	------	------	XP_020402740.1	uncharacterized protein LOC103637624 [Zea mays]
Zm00001eb022920	4.46	2.15711	3.70547702251E-50	3.88290716315E-49	yes	up	GO:0006468;GO:0016567;GO:0009058;GO:0008360;GO:0051301;GO:0005737;GO:0016881;GO:0005524;GO:0004672;GO:000484	BP:protein phosphorylation;BP:protein ubiquitination;BP:biosynthetic process;BP:regulation of cell shape;BP:cell division;CC:cytoplasm;MF:acid-amino acid ligase activity;MF:ATP binding;MF:protein kinase activity;MF:ubiquitin-protein transferase activity;	------	------	------	------	XP_008658173.1	U-box domain-containing protein 36 isoform X1 [Zea mays]
Zm00001eb022930	4.096	2.03419	1.59577355312E-136	5.55367881904E-135	yes	up	GO:0008652;GO:0009081;GO:0009082;GO:0050048;GO:0052654;GO:0052655;GO:0052656;GO:0003824;GO:000408	BP:cellular amino acid biosynthetic process;BP:branched-chain amino acid metabolic process;BP:branched-chain amino acid biosynthetic process;MF:L-leucin;MF:L-leucine transaminase activity;MF:L-valine transaminase activity;MF:L-isoleucine transaminase activity;MF:catalytic activity;MF:branched-chain-amino-acid transaminase activity;	K00826	E2.6.1.42, ilvE	map00770;map01240;map00270;map00290;map00966;map00280	Pantothenate and CoA biosynthesis;Biosynthesis of cofactors;Cysteine and methionine metabolism;Valine, leucine and isoleucine biosynthesis;Glucosinolate biosynthesis;Valine, leucine and isoleucine degradation	NP_001281080.1	Branched-chain amino acid aminotransferase 2, chloroplastic-like [Zea mays]
Zm00001eb022940	3.072	1.61937	1.08284845679E-59	1.35708183725E-58	yes	up	GO:001674	MF:transferase activity;	------	------	------	------	XP_008658178.1	uncharacterized protein LOC103637628 isoform X1 [Zea mays]
Zm00001eb022980	2.336	1.22423	3.15911572461E-19	1.46842367954E-18	yes	up	GO:0006562;GO:0006560;GO:0010133;GO:0005739;GO:0004657;GO:0071949;GO:001649	BP:proline catabolic process;BP:proline metabolic process;BP:proline catabolic process to glutamate;CC:mitochondrion;MF:proline dehydrogenase activity;MF:FAD binding;MF:oxidoreductase activity;	K00318	PRODH, fadM, putB	map00330	Arginine and proline metabolism	NP_001147577.2	proline oxidase [Zea mays]
Zm00001eb022990	11.689	3.54709	8.86442419916E-15	3.45527216408E-14	yes	up	GO:0003824;GO:0008270;GO:000367	MF:catalytic activity;MF:zinc ion binding;MF:nucleic acid binding;	------	------	------	------	XP_035822499.1	proline oxidase isoform X1 [Zea mays]
Zm00001eb023010	2.231	1.15794	2.50771272821E-36	1.94335891639E-35	yes	up	GO:0006355;GO:0005634;GO:0003700;GO:004356	BP:regulation of transcription, DNA-templated;CC:nucleus;MF:transcription factor activity, sequence-specific DNA binding;MF:sequence-specific DNA binding;	------	------	------	------	NP_001142045.2	Scarecrow-like protein 6 [Zea mays]
Zm00001eb023100	0.325	-1.62214	0.00345697	0.00617305431116	yes	down	GO:0006486;GO:0005794;GO:0016021;GO:0016020;GO:0016740;GO:001675	BP:protein glycosylation;CC:Golgi apparatus;CC:integral component of membrane;CC:membrane;MF:transferase activity;MF:transferase activity, transferring glycosyl groups;	------	------	------	------	NP_001170423.1	Probable xyloglucan galactosyltransferase GT19-like precursor [Zea mays]
Zm00001eb023110	2.873	1.52266	1.00762558882E-70	1.52348319674E-69	yes	up	GO:0050661;GO:0050660;GO:000449	MF:NADP binding;MF:flavin adenine dinucleotide binding;MF:N,N-dimethylaniline monooxygenase activity;	------	------	------	------	NP_001150817.1	disulfide oxidoreductase/ monooxygenase [Zea mays]
Zm00001eb023230	4.034	2.01235	9.5336664138E-7	2.36280215859E-6	yes	up	------	------	------	------	------	------	XP_008658275.1	VAN3-binding protein [Zea mays]
Zm00001eb023250	25.073	4.64806	1.96504528409E-15	7.87444245593E-15	yes	up	------	------	------	------	------	------	NP_001132760.1	uncharacterized protein LOC100194247 [Zea mays]
Zm00001eb023270	0.462	-1.11455	6.07166936057E-41	5.22571255038E-40	yes	down	------	------	------	------	------	------	XP_008658303.1	uncharacterized protein LOC103637646 isoform X1 [Zea mays]
Zm00001eb023290	0.426	-1.23038	7.93777445465E-8	2.13098999665E-7	yes	down	------	------	------	------	------	------	XP_020404384.1	uncharacterized protein LOC100275326 isoform X1 [Zea mays]
Zm00001eb023310	0.192	-2.38202	0.00033746860895	0.000672828185555	yes	down	GO:0031087;GO:0006813;GO:0051026;GO:0042823;GO:0005694;GO:0016021;GO:0016020;GO:0000932;GO:0015079;GO:001687	BP:deadenylation-independent decapping of nuclear-transcribed mRNA;BP:potassium ion transport;BP:chiasma assembly;BP:pyridoxal phosphate biosynthetic process;CC:chromosome;CC:integral component of membrane;CC:membrane;CC:cytoplasmic mRNA processing body;MF:potassium ion transmembrane transporter activity;MF:ligase activity;	K03549	kup	------	------	PWZ25319.1	hypothetical protein Zm00014a_035988 [Zea mays]
Zm00001eb023350	0.106	-3.23876	7.7193372928E-42	6.79869976536E-41	yes	down	GO:0005634;GO:004698	CC:nucleus;MF:protein dimerization activity;	------	------	------	------	XP_008658346.1	transcription factor UNE10 isoform X3 [Zea mays]
Zm00001eb023420	40.826	5.35143	0.00272994602589	0.00493062906808	yes	up	GO:0071555;GO:0009653;GO:0019953;GO:000557	BP:cell wall organization;BP:anatomical structure morphogenesis;BP:sexual reproduction;CC:extracellular region;	------	------	------	------	ACR34944.1	unknown [Zea mays]
Zm00001eb023460	0.037	-4.75233	0.00137455336886	0.00257008181341	yes	down	GO:0071555;GO:0009653;GO:0019953;GO:000557	BP:cell wall organization;BP:anatomical structure morphogenesis;BP:sexual reproduction;CC:extracellular region;	------	------	------	------	NP_001105575.1	Expansin-B6 precursor [Zea mays]
Zm00001eb023510	0.131	-2.93013	6.67237211334E-15	2.61610198168E-14	yes	down	GO:0006139;GO:0006364;GO:0000967;GO:0003676;GO:000827	BP:nucleobase-containing compound metabolic process;BP:rRNA processing;BP:rRNA 5'-end processing;MF:nucleic acid binding;MF:zinc ion binding;	K07447	ruvX	------	------	NP_001149481.2	holliday junction resolvase [Zea mays]
Zm00001eb023540	37.113	5.21387	6.90977670931E-98	1.51214564693E-96	yes	up	GO:0050661;GO:0050660;GO:0004499;GO:0004497;GO:001649	MF:NADP binding;MF:flavin adenine dinucleotide binding;MF:N,N-dimethylaniline monooxygenase activity;MF:monooxygenase activity;MF:oxidoreductase activity;	------	------	------	------	KXG38941.1	hypothetical protein SORBI_3001G302400 [Sorghum bicolor]
Zm00001eb023550	0.284	-1.81568	9.44179962906E-5	0.000199025733022	yes	down	GO:0051445;GO:0006468;GO:0000082;GO:0010468;GO:0007165;GO:0010389;GO:0005737;GO:0000307;GO:0005634;GO:0030332;GO:0004693;GO:000552	BP:regulation of meiotic cell cycle;BP:protein phosphorylation;BP:G1/S transition of mitotic cell cycle;BP:regulation of gene expression;BP:signal transduction;BP:regulation of G2/M transition of mitotic cell cycle;CC:cytoplasm;CC:cyclin-dependent protein kinase holoenzyme complex;CC:nucleus;MF:cyclin binding;MF:cyclin-dependent protein serine/threonine kinase activity;MF:ATP binding;	------	------	------	------	NP_001352727.1	uncharacterized protein LOC100273776 [Zea mays]
Zm00001eb023560	0.381	-1.3914	1.28243014821E-11	4.32122220576E-11	yes	down	------	------	------	------	------	------	NP_001352727.1	uncharacterized protein LOC100273776 [Zea mays]
Zm00001eb023600	0.016	-5.96019	3.61433786047E-45	3.4260438643E-44	yes	down	GO:0006857;GO:0010167;GO:0015706;GO:0055085;GO:0016021;GO:0016020;GO:0022857;GO:001511	BP:oligopeptide transport;BP:response to nitrate;BP:nitrate transport;BP:transmembrane transport;CC:integral component of membrane;CC:membrane;MF:transmembrane transporter activity;MF:nitrate transmembrane transporter activity;	------	------	------	------	XP_008658424.1	protein NRT1/ PTR FAMILY 6.3 [Zea mays]
Zm00001eb023620	0.008	-6.89966	2.3269041816E-7	6.04561332568E-7	yes	down	GO:0006355;GO:0006357;GO:0005634;GO:0043565;GO:0003677;GO:000098	BP:regulation of transcription, DNA-templated;BP:regulation of transcription from RNA polymerase II promoter;CC:nucleus;MF:sequence-specific DNA binding;MF:DNA binding;MF:RNA polymerase II transcription factor activity, sequence-specific DNA binding;	K09338	HD-ZIP	------	------	ONL99862.1	Homeobox-leucine zipper protein HAT4 [Zea mays]
Zm00001eb023650	0.263	-1.92757	3.46225238761E-8	9.52185733266E-8	yes	down	GO:0016021;GO:001602	CC:integral component of membrane;CC:membrane;	------	------	------	------	NP_001151220.2	glycoprotein [Zea mays]
Zm00001eb023680	0.291	-1.78087	1.17676954033E-12	4.16922594298E-12	yes	down	GO:0006355;GO:0006351;GO:0009873;GO:0005634;GO:0003700;GO:000367	BP:regulation of transcription, DNA-templated;BP:transcription, DNA-templated;BP:ethylene-activated signaling pathway;CC:nucleus;MF:transcription factor activity, sequence-specific DNA binding;MF:DNA binding;	K09286	EREBP	------	------	XP_020402748.1	ethylene-responsive transcription factor 5 [Zea mays]
Zm00001eb023740	0.021	-5.57659	1.77950858092E-41	1.55204284251E-40	yes	down	GO:0006629;GO:000462	BP:lipid metabolic process;MF:phospholipase activity;	------	------	------	------	NP_001145956.1	Phospholipase A1-Ibeta2, chloroplastic-like [Zea mays]
Zm00001eb023820	0.311	-1.68495	4.25019980655E-38	3.42497156457E-37	yes	down	GO:0006228;GO:0009142;GO:0034214;GO:0006241;GO:0006183;GO:0006165;GO:0005634;GO:0004550;GO:0003677;GO:0046872;GO:000552	BP:UTP biosynthetic process;BP:nucleoside triphosphate biosynthetic process;BP:protein hexamerization;BP:CTP biosynthetic process;BP:GTP biosynthetic process;BP:nucleoside diphosphate phosphorylation;CC:nucleus;MF:nucleoside diphosphate kinase activity;MF:DNA binding;MF:metal ion binding;MF:ATP binding;	K00940	ndk, NME	map00240;map04016;map01232;map00230;map01240	Pyrimidine metabolism;MAPK signaling pathway - plant;Nucleotide metabolism;Purine metabolism;Biosynthesis of cofactors	NP_001296954.1	nucleoside diphosphate kinase 1 [Zea mays]
Zm00001eb023830	2.716	1.44139	1.35641062723E-11	4.56354135563E-11	yes	up	GO:0016310;GO:0016192;GO:0016021;GO:0005783;GO:001630	BP:phosphorylation;BP:vesicle-mediated transport;CC:integral component of membrane;CC:endoplasmic reticulum;MF:kinase activity;	------	------	------	------	NP_001144291.2	uncharacterized protein LOC100277173 [Zea mays]
Zm00001eb023870	0.42	-1.25302	2.65217435927E-9	7.82703568747E-9	yes	down	GO:0005634;GO:0043565;GO:0000976;GO:0003723;GO:000367	CC:nucleus;MF:sequence-specific DNA binding;MF:transcription regulatory region sequence-specific DNA binding;MF:RNA binding;MF:nucleic acid binding;	------	------	------	------	NP_001141212.1	uncharacterized LOC100273299 [Zea mays]
Zm00001eb023880	4.679	2.22635	6.30264189739E-45	5.94681084975E-44	yes	up	GO:0006468;GO:0016310;GO:0035556;GO:0016301;GO:0000166;GO:0004674;GO:0016740;GO:0004672;GO:000552	BP:protein phosphorylation;BP:phosphorylation;BP:intracellular signal transduction;MF:kinase activity;MF:nucleotide binding;MF:protein serine/threonine kinase activity;MF:transferase activity;MF:protein kinase activity;MF:ATP binding;	K14498	SNRK2	map04016;map04075	MAPK signaling pathway - plant;Plant hormone signal transduction	PWZ53333.1	Serine/threonine-protein kinase SAPK3 [Zea mays]
Zm00001eb023910	2.2	1.13748	4.49848536975E-37	3.53864416264E-36	yes	up	GO:0050790;GO:0016310;GO:0080163;GO:0005737;GO:0005956;GO:0019887;GO:001630	BP:regulation of catalytic activity;BP:phosphorylation;BP:regulation of protein serine/threonine phosphatase activity;CC:cytoplasm;CC:protein kinase CK2 complex;MF:protein kinase regulator activity;MF:kinase activity;	K03115	CSNK2B	map04712;map03008	Circadian rhythm - plant;Ribosome biogenesis in eukaryotes	NP_001105624.2	Putative casein kinase II subunit beta-4 [Zea mays]
Zm00001eb023930	0.374	-1.41856	8.17556376269E-6	1.88801404934E-5	yes	down	GO:0043068;GO:000419	BP:positive regulation of programmed cell death;MF:cysteine-type endopeptidase activity;	K22684	MCA1	------	------	NP_001352424.1	Metacaspase-1 [Zea mays]
Zm00001eb023950	0.425	-1.23446	5.23490800515E-18	2.32922173631E-17	yes	down	GO:0005975;GO:0000272;GO:0008152;GO:0016787;GO:0016161;GO:0016798;GO:010222	BP:carbohydrate metabolic process;BP:polysaccharide catabolic process;BP:metabolic process;MF:hydrolase activity;MF:beta-amylase activity;MF:hydrolase activity, acting on glycosyl bonds;MF:amylopectin maltohydrolase activity;	K01177	E3.2.1.2	map00500	Starch and sucrose metabolism	XP_008658465.1	beta-amylase 3, chloroplastic [Zea mays]
Zm00001eb024020	4.024	2.00861	2.79674186266E-6	6.69557678317E-6	yes	up	GO:0044238;GO:0006896;GO:0044260;GO:0006623;GO:0016567;GO:0006511;GO:0005802;GO:0016021;GO:0016020;GO:0005768;GO:0017119;GO:0061630;GO:001687	BP:primary metabolic process;BP:Golgi to vacuole transport;BP:cellular macromolecule metabolic process;BP:protein targeting to vacuole;BP:protein ubiquitination;BP:ubiquitin-dependent protein catabolic process;CC:trans-Golgi network;CC:integral component of membrane;CC:membrane;CC:endosome;CC:Golgi transport complex;MF:ubiquitin protein ligase activity;MF:ligase activity;	K10663	ATL4	------	------	XP_008658496.1	RING-H2 finger protein ATL5 [Zea mays]
Zm00001eb024070	0.016	-5.92175	9.65911611023E-5	0.000203457223796	yes	down	GO:000551	MF:protein binding;	------	------	------	------	ONL99954.1	Pentatricopeptide repeat-containing protein [Zea mays]
Zm00001eb024120	0.218	-2.19721	0.00837969135956	0.0142197221227	yes	down	------	------	------	------	------	------	NP_001168021.1	uncharacterized protein LOC100381745 [Zea mays]
Zm00001eb024130	0.267	-1.90317	1.72662229055E-55	2.00545223326E-54	yes	down	GO:0005737;GO:0016020;GO:0005874;GO:0008017;GO:0003924;GO:0000166;GO:000552	CC:cytoplasm;CC:membrane;CC:microtubule;MF:microtubule binding;MF:GTPase activity;MF:nucleotide binding;MF:GTP binding;	------	------	------	------	XP_008658513.1	dynamin-related protein 1E [Zea mays]
Zm00001eb024180	2.975	1.57297	1.31237553549E-35	9.98699347337E-35	yes	up	GO:001678	MF:hydrolase activity;	------	------	------	------	XP_008647261.1	uncharacterized protein LOC100501636 isoform X1 [Zea mays]
Zm00001eb024260	0.474	-1.07655	0.000758622574351	0.00145646540074	yes	down	------	------	------	------	------	------	NP_001149681.1	TOM2B [Zea mays]
Zm00001eb024290	0.027	-5.20567	0.00251428603739	0.0045571732028	yes	down	GO:0006468;GO:0009742;GO:0016310;GO:0016020;GO:0005886;GO:0004672;GO:0016301;GO:0005515;GO:000552	BP:protein phosphorylation;BP:brassinosteroid mediated signaling pathway;BP:phosphorylation;CC:membrane;CC:plasma membrane;MF:protein kinase activity;MF:kinase activity;MF:protein binding;MF:ATP binding;	K14500	BSK	map04075	Plant hormone signal transduction	XP_008658549.1	serine/threonine-protein kinase BSK2 [Zea mays]
Zm00001eb024300	73.164	6.19306	3.72146372963E-19	1.72590319181E-18	yes	up	GO:0006355;GO:000367	BP:regulation of transcription, DNA-templated;MF:DNA binding;	------	------	------	------	PWZ56012.1	NAC domain-containing protein 86 [Zea mays]
Zm00001eb024380	4.776	2.25583	2.09106742892E-97	4.5483884863E-96	yes	up	------	------	------	------	------	------	NP_001353895.1	uncharacterized protein LOC100216682 [Zea mays]
Zm00001eb024390	6.907	2.7881	0.00154691623803	0.00287271580276	yes	up	------	------	------	------	------	------	NP_001353895.1	uncharacterized protein LOC100216682 [Zea mays]
Zm00001eb024430	0.271	-1.88106	0.000553223572357	0.0010786469652	yes	down	GO:0006281;GO:0006260;GO:0006261;GO:0005634;GO:0005663;GO:0003689;GO:000367	BP:DNA repair;BP:DNA replication;BP:DNA-dependent DNA replication;CC:nucleus;CC:DNA replication factor C complex;MF:DNA clamp loader activity;MF:DNA binding;	K10756	RFC3_5	map03430;map03420;map03030	Mismatch repair;Nucleotide excision repair;DNA replication	XP_008658588.1	replication factor C subunit 5 [Zea mays]
Zm00001eb024440	0.251	-1.99344	0.00558734317194	0.00971382362415	yes	down	GO:0044238;GO:0006896;GO:0044260;GO:0006623;GO:0016567;GO:0006511;GO:0016020;GO:0016021;GO:0005802;GO:0005768;GO:0017119;GO:006163	BP:primary metabolic process;BP:Golgi to vacuole transport;BP:cellular macromolecule metabolic process;BP:protein targeting to vacuole;BP:protein ubiquitination;BP:ubiquitin-dependent protein catabolic process;CC:membrane;CC:integral component of membrane;CC:trans-Golgi network;CC:endosome;CC:Golgi transport complex;MF:ubiquitin protein ligase activity;	------	------	------	------	XP_008658592.2	RING-H2 finger protein ATL8 [Zea mays]
Zm00001eb024550	0.458	-1.12769	2.66963261967E-33	1.92106495679E-32	yes	down	GO:0016310;GO:0015979;GO:0019252;GO:0009507;GO:0016773;GO:0016301;GO:001674	BP:phosphorylation;BP:photosynthesis;BP:starch biosynthetic process;CC:chloroplast;MF:phosphotransferase activity, alcohol group as acceptor;MF:kinase activity;MF:transferase activity;	------	------	------	------	NP_001141360.1	uncharacterized LOC100273451 [Zea mays]
Zm00001eb024620	0.35	-1.5132	7.02596136366E-10	2.14994567487E-9	yes	down	GO:0009416;GO:0005886;GO:000551	BP:response to light stimulus;CC:plasma membrane;MF:protein binding;	------	------	------	------	NP_001147848.2	Plant intracellular Ras-group-related LRR protein 5 [Zea mays]
Zm00001eb024870	0.345	-1.53507	5.68852453634E-10	1.75020270561E-9	yes	down	GO:0003824;GO:0016616;GO:001649	MF:catalytic activity;MF:oxidoreductase activity, acting on the CH-OH group of donors, NAD or NADP as acceptor;MF:oxidoreductase activity;	------	------	------	------	NP_001132159.1	dihydroflavonol-4-reductase [Zea mays]
Zm00001eb024880	0.396	-1.33697	1.58461798992E-9	4.74575484789E-9	yes	down	GO:001661	MF:oxidoreductase activity, acting on the CH-OH group of donors, NAD or NADP as acceptor;	------	------	------	------	ACF86019.1	unknown [Zea mays]
Zm00001eb024930	19.371	4.27582	5.0209104727E-6	1.17874392062E-5	yes	up	------	------	------	------	------	------	XP_008658701.1	uncharacterized protein LOC103637724 [Zea mays]
Zm00001eb024940	0.26	-1.94581	2.79508216047E-25	1.60376496786E-24	yes	down	GO:0006468;GO:0000226;GO:0005737;GO:0005819;GO:0016787;GO:0008017;GO:0004672;GO:0046872;GO:000552	BP:protein phosphorylation;BP:microtubule cytoskeleton organization;CC:cytoplasm;CC:spindle;MF:hydrolase activity;MF:microtubule binding;MF:protein kinase activity;MF:metal ion binding;MF:ATP binding;	K16732	PRC1, ASE1, MAP65	------	------	AQL06186.1	65-kDa microtubule-associated protein 3 [Zea mays]
Zm00001eb025010	0.392	-1.35205	1.27000145098E-15	5.12498688133E-15	yes	down	GO:0006457;GO:0006412;GO:0005840;GO:1990904;GO:0051082;GO:0019843;GO:0003735;GO:0140662;GO:0016887;GO:000552	BP:protein folding;BP:translation;CC:ribosome;CC:ribonucleoprotein complex;MF:unfolded protein binding;MF:rRNA binding;MF:structural constituent of ribosome;MF:old GO;MF:ATPase activity;MF:ATP binding;	K09487	HSP90B, TRA1	map04626;map04141	Plant-pathogen interaction;Protein processing in endoplasmic reticulum	AQK95911.1	40S ribosomal protein S4-3 [Zea mays]
Zm00001eb025020	4.868	2.28344	4.96208644226E-104	1.18430112993E-102	yes	up	GO:0006338;GO:0016570;GO:0032259;GO:0010468;GO:0005634;GO:0032452;GO:0034647;GO:000816	BP:chromatin remodeling;BP:histone modification;BP:methylation;BP:regulation of gene expression;CC:nucleus;MF:histone demethylase activity;MF:histone demethylase activit;MF:methyltransferase activity;	------	------	------	------	XP_020402036.1	lysine-specific demethylase JMJ706 isoform X1 [Zea mays]
Zm00001eb025030	0.451	-1.1482	5.14640751188E-26	3.02980628422E-25	yes	down	GO:0016310;GO:001630	BP:phosphorylation;MF:kinase activity;	------	------	------	------	ACF78207.1	unknown [Zea mays]
Zm00001eb025040	2.303	1.20366	3.82813951813E-52	4.17287554459E-51	yes	up	GO:000395	MF:NAD+ ADP-ribosyltransferase activity;	------	------	------	------	XP_020402038.1	probable inactive poly [ADP-ribose] polymerase SRO1 isoform X1 [Zea mays]
Zm00001eb025070	0.48	-1.06004	1.31483399997E-6	3.22607364613E-6	yes	down	GO:0006869;GO:0005783;GO:0016021;GO:0016020;GO:0012505;GO:0008289;GO:001675	BP:lipid transport;CC:endoplasmic reticulum;CC:integral component of membrane;CC:membrane;CC:endomembrane system;MF:lipid binding;MF:transferase activity, transferring glycosyl groups;	------	------	------	------	NP_001354009.1	uncharacterized protein LOC100192771 [Zea mays]
Zm00001eb025080	0.473	-1.07894	1.571483661E-22	8.22015647199E-22	yes	down	GO:0006655;GO:0006629;GO:0008654;GO:0016024;GO:0006650;GO:0009536;GO:0009570;GO:0009507;GO:0004366;GO:0102420;GO:0016740;GO:001674	BP:phosphatidylglycerol biosynthetic process;BP:lipid metabolic process;BP:phospholipid biosynthetic process;BP:CDP-diacylglycerol biosynthetic process;BP:glycerophospholipid metabolic process;CC:plastid;CC:chloroplast stroma;CC:chloroplast;MF:glycerol-3-phosphate O-acyltransferase activity;MF:sn-1-glycerol-3-phosphate C1;MF:transferase activity;MF:transferase activity, transferring acyl groups;	K00630	ATS1	map00564;map00561	Glycerophospholipid metabolism;Glycerolipid metabolism	XP_008658779.1	glycerol-3-phosphate acyltransferase, chloroplastic isoform X1 [Zea mays]
Zm00001eb025100	3.63	1.85992	0.0026787035944	0.00484344636126	yes	up	GO:0009833;GO:0097502;GO:0030244;GO:0071669;GO:0005794;GO:0016021;GO:0005802;GO:0005886;GO:0016020;GO:0016740;GO:0051753;GO:0016760;GO:001675	BP:plant-type primary cell wall biogenesis;BP:mannosylation;BP:cellulose biosynthetic process;BP:plant-type cell wall organization or biogenesis;CC:Golgi apparatus;CC:integral component of membrane;CC:trans-Golgi network;CC:plasma membrane;CC:membrane;MF:transferase activity;MF:mannan synthase activity;MF:cellulose synthas;MF:transferase activity, transferring glycosyl groups;	K20924	CSLD	------	------	XP_008658791.1	cellulose synthase-like protein D1 [Zea mays]
Zm00001eb025110	0.294	-1.76777	5.57001343954E-8	1.51273388078E-7	yes	down	GO:000551	MF:protein binding;	------	------	------	------	XP_020397671.1	putative pentatricopeptide repeat-containing protein At1g16830 [Zea mays]
Zm00001eb025130	2.317	1.21227	3.94950649616E-43	3.56710382251E-42	yes	up	GO:0006511;GO:0005829;GO:0000502;GO:0005634;GO:0008541;GO:000519	BP:ubiquitin-dependent protein catabolic process;CC:cytosol;CC:proteasome complex;CC:nucleus;CC:proteasome regulatory particle, lid subcomplex;MF:structural molecule activity;	K03039	PSMD13, RPN9	map03050	Proteasome	NP_001149768.2	26S proteasome non-ATPase regulatory subunit 13 homolog B precursor [Zea mays]
Zm00001eb025140	0.067	-3.89042	0	0	yes	down	GO:0009737;GO:0009658;GO:0009853;GO:0010118;GO:0048527;GO:0042631;GO:0016021;GO:0016020;GO:0009706;GO:0043879;GO:190197	BP:response to abscisic acid;BP:chloroplast organization;BP:photorespiration;BP:stomatal movement;BP:lateral root development;BP:cellular response to water deprivation;CC:integral component of membrane;CC:membrane;CC:chloroplast inner membrane;MF:glycolate transmembrane transporter activity;MF:glycerate transmembrane transporter activity;	------	------	------	------	NP_001169302.1	Plastidal glycolate/glycerate translocator 1, chloroplastic-like [Zea mays]
Zm00001eb025160	0.126	-2.98538	7.12884443189E-32	4.95481436283E-31	yes	down	GO:0009737;GO:0009658;GO:0009853;GO:0010118;GO:0048527;GO:0042631;GO:0016021;GO:0016020;GO:0009706;GO:0043879;GO:190197	BP:response to abscisic acid;BP:chloroplast organization;BP:photorespiration;BP:stomatal movement;BP:lateral root development;BP:cellular response to water deprivation;CC:integral component of membrane;CC:membrane;CC:chloroplast inner membrane;MF:glycolate transmembrane transporter activity;MF:glycerate transmembrane transporter activity;	------	------	------	------	ONM00366.1	LrgB-like family protein [Zea mays]
Zm00001eb025240	0.083	-3.583	4.67499543535E-12	1.60733407903E-11	yes	down	GO:0008270;GO:000551	MF:zinc ion binding;MF:protein binding;	------	------	------	------	ONM00390.1	Tetratricopeptide repeat (TPR)-like superfamily protein [Zea mays]
Zm00001eb025270	0.17	-2.55391	0.00293816005595	0.00528971980979	yes	down	GO:0008104;GO:0007165;GO:000573	BP:protein localization;BP:signal transduction;CC:cytoplasm;	------	------	------	------	AQK69525.1	14-3-3-like protein GF14 omega [Zea mays]
Zm00001eb025290	0.341	-1.55134	9.77419140447E-13	3.47494531458E-12	yes	down	GO:0006412;GO:1990904;GO:0005840;GO:000373	BP:translation;CC:ribonucleoprotein complex;CC:ribosome;MF:structural constituent of ribosome;	------	------	------	------	ONM00396.1	Ribosomal protein L35 [Zea mays]
Zm00001eb025300	5.837	2.54522	4.93807139763E-34	3.61596291683E-33	yes	up	GO:0009816;GO:0006412;GO:0042742;GO:0005840;GO:1990904;GO:0012505;GO:0009507;GO:000373	BP:defense response to bacterium, incompatible interaction;BP:translation;BP:defense response to bacterium;CC:ribosome;CC:ribonucleoprotein complex;CC:endomembrane system;CC:chloroplast;MF:structural constituent of ribosome;	------	------	------	------	PWZ55758.1	hypothetical protein Zm00014a_000877 [Zea mays]
Zm00001eb025310	0.24	-2.06158	5.16390100703E-69	7.61118715164E-68	yes	down	GO:0009658;GO:0048510;GO:0006515;GO:0006508;GO:0009535;GO:0009840;GO:0009536;GO:0009941;GO:0009368;GO:0004176;GO:0004252;GO:0051117;GO:0016787;GO:0008233;GO:000823	BP:chloroplast organization;BP:regulation of timing of transition from vegetative to reproductive phase;BP:misfolded or incompletely synthesized protein catabolic process;BP:proteolysis;CC:chloroplast thylakoid membrane;CC:chloroplastic endopeptidase Clp complex;CC:plastid;CC:chloroplast envelope;CC:endopeptidase Clp complex;MF:ATP-dependent peptidase activity;MF:serine-type endopeptidase activit…	K01358	clpP, CLPP	------	------	ONM00399.1	ATP-dependent Clp protease proteolytic subunit [Zea mays]
Zm00001eb025350	0.178	-2.48675	1.63719862953E-46	1.59184717409E-45	yes	down	------	------	------	------	------	------	NP_001144522.1	uncharacterized protein LOC100277516 [Zea mays]
Zm00001eb025360	0.487	-1.03863	0.00573142034974	0.00995165342777	yes	down	GO:0006457;GO:0006887;GO:0030433;GO:0000145;GO:0016021;GO:0005789;GO:0051082;GO:000550	BP:protein folding;BP:exocytosis;BP:ER-associated ubiquitin-dependent protein catabolic process;CC:exocyst;CC:integral component of membrane;CC:endoplasmic reticulum membrane;MF:unfolded protein binding;MF:calcium ion binding;	K19986	EXOC8, SEC84	------	------	XP_020402747.1	uncharacterized protein LOC100217101 isoform X1 [Zea mays]
Zm00001eb025420	0.478	-1.06622	1.24913692977E-26	7.48283320001E-26	yes	down	GO:0055085;GO:0016020;GO:0016021;GO:002285	BP:transmembrane transport;CC:membrane;CC:integral component of membrane;MF:transmembrane transporter activity;	------	------	------	------	PWZ57372.1	Protein NRT1/ PTR FAMILY 8.3 [Zea mays]
Zm00001eb025460	2.569	1.36136	3.1127507739E-14	1.18485085802E-13	yes	up	GO:0016310;GO:0032259;GO:0005737;GO:0016020;GO:0016021;GO:0016301;GO:0016740;GO:000816	BP:phosphorylation;BP:methylation;CC:cytoplasm;CC:membrane;CC:integral component of membrane;MF:kinase activity;MF:transferase activity;MF:methyltransferase activity;	------	------	------	------	XP_008680760.1	ankyrin protein kinase-like isoform X1 [Zea mays]
Zm00001eb025550	18.021	4.17162	0	0	yes	up	GO:0019748;GO:0006508;GO:0016021;GO:0004180;GO:0004185;GO:001674	BP:secondary metabolic process;BP:proteolysis;CC:integral component of membrane;MF:carboxypeptidase activity;MF:serine-type carboxypeptidase activity;MF:transferase activity, transferring acyl groups other than amino-acyl groups;	K16296	SCPL-I	------	------	NP_001130406.1	Serine carboxypeptidase-like 18-like precursor [Zea mays]
Zm00001eb025630	0.018	-5.82597	2.19120387878E-18	9.87968683534E-18	yes	down	GO:0016310;GO:0005783;GO:1990904;GO:0005840;GO:0016301;GO:0000166;GO:0008878;GO:0070569;GO:0019843;GO:0003723;GO:0004386;GO:0004842;GO:0005524;GO:001685	BP:phosphorylation;CC:endoplasmic reticulum;CC:ribonucleoprotein complex;CC:ribosome;MF:kinase activity;MF:nucleotide binding;MF:glucose-1-phosphate adenylyltransferase activity;MF:uridylyltransferase activity;MF:rRNA binding;MF:RNA binding;MF:helicase activity;MF:ubiquitin-protein transferase activity;MF:ATP binding;MF:isomerase activity;	------	------	------	------	ONM00539.1	hypothetical protein ZEAMMB73_Zm00001d030183 [Zea mays]
Zm00001eb025650	0.434	-1.20328	2.00884175326E-11	6.69349708944E-11	yes	down	GO:0006355;GO:0006357;GO:0005634;GO:0043565;GO:0003677;GO:000098	BP:regulation of transcription, DNA-templated;BP:regulation of transcription from RNA polymerase II promoter;CC:nucleus;MF:sequence-specific DNA binding;MF:DNA binding;MF:RNA polymerase II transcription factor activity, sequence-specific DNA binding;	K09338	HD-ZIP	------	------	NP_001307477.1	Homeobox-leucine zipper protein HOX15 [Zea mays]
Zm00001eb025670	2.097	1.06806	1.88445880738E-9	5.6121337286E-9	yes	up	GO:0016310;GO:0052746;GO:0032957;GO:0005737;GO:0016301;GO:0047325;GO:0000287;GO:0000166;GO:0016740;GO:0005524;GO:0046872;GO:0052725;GO:005272	BP:phosphorylation;BP:inositol phosphorylation;BP:inositol trisphosphate metabolic process;CC:cytoplasm;MF:kinase activity;MF:inositol tetrakisphosphate 1-kinase activity;MF:magnesium ion binding;MF:nucleotide binding;MF:transferase activity;MF:ATP binding;MF:metal ion binding;MF:inositol-1,3,4-trisphosphate 6-kinase activity;MF:inositol-1,3,4-trisphosphate 5-kinase activity;	K00913	ITPK1	map04070;map00562	Phosphatidylinositol signaling system;Inositol phosphate metabolism	NP_001149368.1	uncharacterized protein LOC100282992 [Zea mays]
Zm00001eb025700	0.352	-1.50496	2.7435452409E-14	1.04709119974E-13	yes	down	GO:1900865;GO:0009451;GO:0008380;GO:0043231;GO:0009507;GO:0003723;GO:0005515;GO:000372	BP:chloroplast RNA modification;BP:RNA modification;BP:RNA splicing;CC:intracellular membrane-bounded organelle;CC:chloroplast;MF:RNA binding;MF:protein binding;MF:mRNA binding;	------	------	------	------	NP_001288375.1	pentatricopeptide repeat-containing protein [Zea mays]
Zm00001eb025740	234.916	7.876	7.35123598033E-10	2.24708492992E-9	yes	up	GO:0016740;GO:0016747;GO:005073	MF:transferase activity;MF:transferase activity, transferring acyl groups other than amino-acyl groups;MF:hydroxycinnamoyltransferase activity;	------	------	------	------	NP_001355121.1	Acyl transferase 1-like [Zea mays]
Zm00001eb025770	0.041	-4.59349	0.0231148742241	0.0366144912679	yes	down	GO:0006468;GO:0016310;GO:0016021;GO:0016020;GO:0016301;GO:0000166;GO:0004674;GO:0016740;GO:0004672;GO:000552	BP:protein phosphorylation;BP:phosphorylation;CC:integral component of membrane;CC:membrane;MF:kinase activity;MF:nucleotide binding;MF:protein serine/threonine kinase activity;MF:transferase activity;MF:protein kinase activity;MF:ATP binding;	K04733	IRAK4	------	------	XP_008659020.1	putative proline-rich receptor-like protein kinase PERK6 [Zea mays]
Zm00001eb025800	2.216	1.14819	9.74186096565E-22	4.96376773817E-21	yes	up	GO:0008299;GO:0019287;GO:0005737;GO:0005829;GO:0004496;GO:0016301;GO:0000166;GO:000552	BP:isoprenoid biosynthetic process;BP:isopentenyl diphosphate biosynthetic process, mevalonate pathway;CC:cytoplasm;CC:cytosol;MF:mevalonate kinase activity;MF:kinase activity;MF:nucleotide binding;MF:ATP binding;	K16190	GLCAK	map00520;map00040;map01250;map00053	Amino sugar and nucleotide sugar metabolism;Pentose and glucuronate interconversions;Biosynthesis of nucleotide sugars;Ascorbate and aldarate metabolism	ACN27302.1	unknown [Zea mays]
Zm00001eb025880	0.136	-2.881	3.09875524499E-7	7.98308305016E-7	yes	down	GO:0006857;GO:0055085;GO:0016020;GO:0016021;GO:002285	BP:oligopeptide transport;BP:transmembrane transport;CC:membrane;CC:integral component of membrane;MF:transmembrane transporter activity;	K14638	SLC15A3_4, PHT	------	------	NP_001105925.2	low affinity nitrate transporter [Zea mays]
Zm00001eb025900	0.314	-1.67187	3.51834077877E-29	2.2711016286E-28	yes	down	GO:0006857;GO:0055085;GO:0016020;GO:0016021;GO:002285	BP:oligopeptide transport;BP:transmembrane transport;CC:membrane;CC:integral component of membrane;MF:transmembrane transporter activity;	K14638	SLC15A3_4, PHT	------	------	NP_001288684.1	protein NRT1/ PTR FAMILY 8.3 [Zea mays]
Zm00001eb025910	0.034	-4.86241	0.000712334120702	0.00137246928423	yes	down	GO:001602	CC:integral component of membrane;	------	------	------	------	XP_008646733.1	cell number regulator 4 isoform X1 [Zea mays]
Zm00001eb025990	0.002	-9.12302	2.36794836276E-59	2.95473852202E-58	yes	down	GO:0005829;GO:0004032;GO:0008106;GO:0016616;GO:001649	CC:cytosol;MF:aldito;MF:alcohol dehydrogenas;MF:oxidoreductase activity, acting on the CH-OH group of donors, NAD or NADP as acceptor;MF:oxidoreductase activity;	K22374	DMAS1	map00999	Biosynthesis of various plant secondary metabolites	NP_001148246.1	NAD(P)H-dependent oxidoreductase [Zea mays]
Zm00001eb026100	14.736	3.88128	2.81551145514E-5	6.22556525992E-5	yes	up	GO:0016567;GO:0004842;GO:006163	BP:protein ubiquitination;MF:ubiquitin-protein transferase activity;MF:ubiquitin protein ligase activity;	------	------	------	------	XP_008666246.3	U-box domain-containing protein 21 [Zea mays]
Zm00001eb026120	3.92	1.97098	8.11475873814E-120	2.37503519765E-118	yes	up	GO:0016020;GO:0016787;GO:001629	CC:membrane;MF:hydrolase activity;MF:lipase activity;	K01054	MGLL	map00561	Glycerolipid metabolism	XP_008670195.1	uncharacterized protein LOC100191674 isoform X1 [Zea mays]
Zm00001eb026130	7.374	2.88237	0.0015339008702	0.00285002017635	yes	up	------	------	------	------	------	------	ONM00643.1	hypothetical protein ZEAMMB73_Zm00001d030261 [Zea mays]
Zm00001eb026150	2.619	1.38897	0.000284221979709	0.000571229279113	yes	up	------	------	------	------	------	------	XP_020395449.1	uncharacterized protein LOC109940358 [Zea mays]
Zm00001eb026230	0.28	-1.83883	0.0191595684033	0.0307225991605	yes	down	------	------	------	------	------	------	ACR78252.1	putative TNP1-like protein [Zea mays]
Zm00001eb026250	0.499	-1.00309	9.72285830858E-6	2.23115974869E-5	yes	down	------	------	------	------	------	------	PWZ55380.1	hypothetical protein Zm00014a_039776 [Zea mays]
Zm00001eb026300	0.07	-3.82686	1.37731190119E-101	3.18144644465E-100	yes	down	GO:0005975;GO:0016052;GO:0006013;GO:0008152;GO:0016787;GO:0030246;GO:0016798;GO:0003824;GO:0046872;GO:000455	BP:carbohydrate metabolic process;BP:carbohydrate catabolic process;BP:mannose metabolic process;BP:metabolic process;MF:hydrolase activity;MF:carbohydrate binding;MF:hydrolase activity, acting on glycosyl bonds;MF:catalytic activity;MF:metal ion binding;MF:alpha-mannosidase activity;	K01191	MAN2C1	map00511	Other glycan degradation	XP_008659379.1	alpha-mannosidase isoform X1 [Zea mays]
Zm00001eb026330	0.297	-1.75166	0.000212934351844	0.000433262781528	yes	down	GO:0005975;GO:0016052;GO:0006013;GO:0008152;GO:0016787;GO:0030246;GO:0016798;GO:0003824;GO:0046872;GO:000455	BP:carbohydrate metabolic process;BP:carbohydrate catabolic process;BP:mannose metabolic process;BP:metabolic process;MF:hydrolase activity;MF:carbohydrate binding;MF:hydrolase activity, acting on glycosyl bonds;MF:catalytic activity;MF:metal ion binding;MF:alpha-mannosidase activity;	K01191	MAN2C1	map00511	Other glycan degradation	XP_008659412.1	alpha-mannosidase [Zea mays]
Zm00001eb026400	0.08	-3.64804	2.73916773651E-8	7.57386210042E-8	yes	down	GO:0008033;GO:0101030;GO:0006400;GO:0005737;GO:0016740;GO:0008479;GO:0016763;GO:004687	BP:tRNA processing;BP:tRNA-guanine transglycosylation;BP:tRNA modification;CC:cytoplasm;MF:transferase activity;MF:queuine tRNA-ribosyltransferase activity;MF:transferase activity, transferring pentosyl groups;MF:metal ion binding;	K15407	QTRT2, QTRTD1	------	------	NP_001345443.1	uncharacterized protein LOC100192965 [Zea mays]
Zm00001eb026440	6.724	2.74933	5.50916738903E-17	2.35385735229E-16	yes	up	GO:0006952;GO:001602	BP:defense response;CC:integral component of membrane;	------	------	------	------	NP_001335275.1	uncharacterized protein LOC109611595 [Zea mays]
Zm00001eb026550	0.125	-3.00328	3.22787177252E-9	9.48022241536E-9	yes	down	GO:0006468;GO:0015937;GO:0016310;GO:0016021;GO:0016020;GO:0016301;GO:0000166;GO:0016740;GO:0005515;GO:0004672;GO:0005524;GO:000414	BP:protein phosphorylation;BP:coenzyme A biosynthetic process;BP:phosphorylation;CC:integral component of membrane;CC:membrane;MF:kinase activity;MF:nucleotide binding;MF:transferase activity;MF:protein binding;MF:protein kinase activity;MF:ATP binding;MF:dephospho-CoA kinase activity;	------	------	------	------	XP_008659490.1	leucine-rich repeat receptor-like protein kinase PEPR1 [Zea mays]
Zm00001eb026560	0.264	-1.92174	3.67181249687E-16	1.51538134843E-15	yes	down	GO:0006468;GO:0009640;GO:0005524;GO:000467	BP:protein phosphorylation;BP:photomorphogenesis;MF:ATP binding;MF:protein kinase activity;	------	------	------	------	PVH38087.1	hypothetical protein PAHAL_5G175100 [Panicum hallii]
Zm00001eb026630	6.394	2.67675	0.0294186320576	0.0457864139006	yes	up	GO:001602	CC:membrane;	------	------	------	------	NP_001136828.1	uncharacterized protein LOC100216976 precursor [Zea mays]
Zm00001eb026640	147.351	7.20312	1.98503105734E-82	3.52686953703E-81	yes	up	GO:0000413;GO:0006457;GO:0005737;GO:0016021;GO:0016020;GO:0016853;GO:0003755;GO:001601	BP:protein peptidyl-prolyl isomerization;BP:protein folding;CC:cytoplasm;CC:integral component of membrane;CC:membrane;MF:isomerase activity;MF:peptidyl-prolyl cis-trans isomerase activity;MF:cyclosporin A binding;	K01802	E5.2.1.8	------	------	NP_001149128.1	peptidyl-prolyl cis-trans isomerase [Zea mays]
Zm00001eb026650	0.193	-2.37175	1.29322853396E-55	1.50633580799E-54	yes	down	GO:0006606;GO:0006405;GO:0006913;GO:0044611;GO:001705	BP:protein import into nucleus;BP:RNA export from nucleus;BP:nucleocytoplasmic transport;CC:nuclear pore inner ring;MF:structural constituent of nuclear pore;	K14311	NUP188	map03013	Nucleocytoplasmic transport	ONM00810.1	hypothetical protein ZEAMMB73_Zm00001d030340 [Zea mays]
Zm00001eb026670	231.846	7.85702	1.07754135421E-13	4.0060038019E-13	yes	up	GO:0006633;GO:0016021;GO:0016020;GO:0016740;GO:0016746;GO:001674	BP:fatty acid biosynthetic process;CC:integral component of membrane;CC:membrane;MF:transferase activity;MF:transferase activity, transferring acyl groups;MF:transferase activity, transferring acyl groups other than amino-acyl groups;	K15397	KCS	map04626;map00062	Plant-pathogen interaction;Fatty acid elongation	NP_001152517.2	3-ketoacyl-CoA synthase 1 [Zea mays]
Zm00001eb026680	9.693	3.277	7.51171588393E-20	3.56784758411E-19	yes	up	GO:000940	BP:response to heat;	------	------	------	------	XP_020397436.1	uncharacterized protein LOC100193370 isoform X1 [Zea mays]
Zm00001eb026710	0.453	-1.14326	0.000313881324064	0.000628112669119	yes	down	GO:0046294;GO:0071704;GO:0005829;GO:0004024;GO:0008270;GO:0051903;GO:001649	BP:formaldehyde catabolic process;BP:organic substance metabolic process;CC:cytosol;MF:alcohol dehydrogenase activity, zinc-dependent;MF:zinc ion binding;MF:S;MF:oxidoreductase activity;	K00001	E1.1.1.1, adh	map00620;map00010;map00071;map00350	Pyruvate metabolism;Glycolysis / Gluconeogenesis;Fatty acid degradation;Tyrosine metabolism	NP_001169684.1	putative alcohol dehydrogenase superfamily protein [Zea mays]
Zm00001eb026810	2.415	1.27173	6.57878250255E-73	1.02937331451E-71	yes	up	GO:0006511;GO:0006508;GO:0016579;GO:0016787;GO:0008234;GO:0008233;GO:000484	BP:ubiquitin-dependent protein catabolic process;BP:proteolysis;BP:protein deubiquitination;MF:hydrolase activity;MF:cysteine-type peptidase activity;MF:peptidase activity;MF:thiol-dependent ubiquitin-specific protease activity;	------	------	------	------	XP_008659567.1	ubiquitin carboxyl-terminal hydrolase 9 [Zea mays]
Zm00001eb026860	22.006	4.45985	0.0309196216237	0.0479483756987	yes	up	GO:0009699;GO:0048046;GO:000557	BP:phenylpropanoid biosynthetic process;CC:apoplast;CC:extracellular region;	------	------	------	------	NP_001148724.1	disease resistance response protein 206 precursor [Zea mays]
Zm00001eb026880	0.294	-1.76479	2.71521876226E-35	2.05480656569E-34	yes	down	GO:0006310;GO:0006281;GO:0000724;GO:0006260;GO:0006268;GO:0032508;GO:0005694;GO:0005634;GO:0005737;GO:0016592;GO:0016787;GO:0009378;GO:0016887;GO:0000166;GO:0003676;GO:0003678;GO:0004386;GO:0043138;GO:000552	BP:DNA recombination;BP:DNA repair;BP:double-strand break repair via homologous recombination;BP:DNA replication;BP:DNA unwinding involved in DNA replication;BP:DNA duplex unwinding;CC:chromosome;CC:nucleus;CC:cytoplasm;CC:mediator complex;MF:hydrolase activity;MF:four-way junction helicase activity;MF:ATPase activity;MF:nucleotide binding;MF:nucleic acid binding;MF:DNA helicase activity;MF:helic…	K10899	RECQL	------	------	ONM00899.1	Mediator of RNA polymerase II transcription subunit 34 [Zea mays]
Zm00001eb026930	0.265	-1.91653	1.71526122448E-8	4.8094316677E-8	yes	down	GO:0071704;GO:0016021;GO:0004497;GO:0020037;GO:0016705;GO:0005506;GO:0046872;GO:001649	BP:organic substance metabolic process;CC:integral component of membrane;MF:monooxygenase activity;MF:heme binding;MF:oxidoreductase activity, acting on paired donors, with incorporation or reduction of molecular oxygen;MF:iron ion binding;MF:metal ion binding;MF:oxidoreductase activity;	------	------	------	------	NP_001169124.1	Geraniol 8-hydroxylase-like [Zea mays]
Zm00001eb027010	37.31	5.22148	5.87998733196E-116	1.62332881034E-114	yes	up	------	------	------	------	------	------	NP_001315049.2	uncharacterized protein LOC100275276 [Zea mays]
Zm00001eb027020	15.575	3.9612	1.30038894061E-81	2.29200535683E-80	yes	up	------	------	------	------	------	------	NP_001315049.2	uncharacterized protein LOC100275276 [Zea mays]
Zm00001eb027100	0.036	-4.79023	1.03062694134E-141	3.8380493826E-140	yes	down	GO:0048255;GO:0016021;GO:0016020;GO:000551	BP:mRNA stabilization;CC:integral component of membrane;CC:membrane;MF:protein binding;	------	------	------	------	XP_008659677.1	pentatricopeptide repeat-containing protein MRL1, chloroplastic isoform X1 [Zea mays]
Zm00001eb027280	0.07	-3.83406	0.0190805684302	0.0306056581435	yes	down	GO:0006355;GO:0043565;GO:000827	BP:regulation of transcription, DNA-templated;MF:sequence-specific DNA binding;MF:zinc ion binding;	------	------	------	------	XP_023157164.1	GATA transcription factor 15, partial [Zea mays]
Zm00001eb027290	0.071	-3.81535	0.00328044140292	0.00587426927533	yes	down	------	------	------	------	------	------	ACR35338.1	unknown [Zea mays]
Zm00001eb027390	4.25	2.08762	2.68897623212E-76	4.41681267601E-75	yes	up	GO:0055085;GO:0016020;GO:0016021;GO:0005886;GO:002285	BP:transmembrane transport;CC:membrane;CC:integral component of membrane;CC:plasma membrane;MF:transmembrane transporter activity;	------	------	------	------	NP_001137108.1	WAT1-related protein [Zea mays]
Zm00001eb027550	7.159	2.83975	0.0104735839807	0.0174904929525	yes	up	GO:0034219;GO:0008643;GO:0055085;GO:0016021;GO:0016020;GO:0015293;GO:0022857;GO:001514	BP:carbohydrate transmembrane transport;BP:carbohydrate transport;BP:transmembrane transport;CC:integral component of membrane;CC:membrane;MF:symporter activity;MF:transmembrane transporter activity;MF:carbohydrate transmembrane transporter activity;	------	------	------	------	ONM00977.1	Carbohydrate transporter/ sugar porter [Zea mays]
Zm00001eb027570	7.004	2.8081	0.000313504478711	0.00062744601929	yes	up	GO:0005506;GO:0051537;GO:0050660;GO:0071949;GO:001649	MF:iron ion binding;MF:2 iron, 2 sulfur cluster binding;MF:flavin adenine dinucleotide binding;MF:FAD binding;MF:oxidoreductase activity;	K00106	XDH	map04146;map01232;map00230;map00232	Peroxisome;Nucleotide metabolism;Purine metabolism;Caffeine metabolism	ONM00978.1	Xanthine dehydrogenase 1 [Zea mays]
Zm00001eb027590	0.463	-1.11113	8.98667762864E-26	5.24548664512E-25	yes	down	GO:0016052;GO:0005975;GO:0048046;GO:0004560;GO:004751	BP:carbohydrate catabolic process;BP:carbohydrate metabolic process;CC:apoplast;MF:alpha-L-fucosidase activity;MF:1,2-alpha-L-fucosidase activity;	K15923	AXY8, FUC95A, afcA	map00511	Other glycan degradation	XP_008659908.1	alpha-L-fucosidase 2 isoform X1 [Zea mays]
Zm00001eb027640	0.073	-3.78238	0.00363998820246	0.00647971611811	yes	down	GO:000551	MF:protein binding;	------	------	------	------	NP_001137052.2	Pentatricopeptide repeat-containing protein At4g26680, mitochondrial-like [Zea mays]
Zm00001eb027670	0.037	-4.74803	1.7726361389E-85	3.32002144944E-84	yes	down	GO:0071806;GO:0045039;GO:0045036;GO:0042721;GO:0009941;GO:0016021;GO:0016020;GO:000832	BP:protein transmembrane transport;BP:protein import into mitochondrial inner membrane;BP:protein targeting to chloroplast;CC:mitochondrial inner membrane protein insertion complex;CC:chloroplast envelope;CC:integral component of membrane;CC:membrane;MF:protein transmembrane transporter activity;	K17790	TIM22	------	------	NP_001158987.1	protein translocase/ protein transporter [Zea mays]
Zm00001eb027690	0.074	-3.76524	4.04316276375E-25	2.30698110637E-24	yes	down	------	------	------	------	------	------	ONM00995.1	hypothetical protein ZEAMMB73_Zm00001d030498 [Zea mays]
Zm00001eb027710	0.197	-2.34464	0.0319493286823	0.0494144109636	yes	down	------	------	------	------	------	------	------	------
Zm00001eb027740	0.063	-3.98651	0.0118541588389	0.0196465	yes	down	GO:0055085;GO:0016020;GO:0016021;GO:0005886;GO:002285	BP:transmembrane transport;CC:membrane;CC:integral component of membrane;CC:plasma membrane;MF:transmembrane transporter activity;	------	------	------	------	XP_008660044.1	WAT1-related protein At5g64700 isoform X1 [Zea mays]
Zm00001eb027760	0.071	-3.82172	5.19866513019E-5	0.000112051702739	yes	down	------	------	------	------	------	------	NP_001146979.1	Pollen-specific protein C13-like precursor [Zea mays]
Zm00001eb027780	6.023	2.59047	0.00383209392338	0.00680523755122	yes	up	GO:0006355;GO:0006351;GO:0005634;GO:0043565;GO:0003700;GO:000367	BP:regulation of transcription, DNA-templated;BP:transcription, DNA-templated;CC:nucleus;MF:sequence-specific DNA binding;MF:transcription factor activity, sequence-specific DNA binding;MF:DNA binding;	K09286	EREBP	------	------	XP_008666300.2	ethylene-responsive transcription factor RAP2-13 [Zea mays]
Zm00001eb027810	0.302	-1.72784	0.000457556999782	0.000899389099591	yes	down	GO:0016787;GO:000382	MF:hydrolase activity;MF:catalytic activity;	------	------	------	------	NP_001149884.1	uncharacterized LOC100283512 [Zea mays]
Zm00001eb027840	47.261	5.56259	4.20159719822E-11	1.37665478438E-10	yes	up	GO:0016021;GO:001602	CC:integral component of membrane;CC:membrane;	------	------	------	------	PWZ53807.1	hypothetical protein Zm00014a_021982 [Zea mays]
Zm00001eb027900	76.432	6.25611	0	0	yes	up	GO:0016740;GO:001674	MF:transferase activity;MF:transferase activity, transferring acyl groups other than amino-acyl groups;	------	------	------	------	XP_008660165.1	tryptamine hydroxycinnamoyltransferase 2 [Zea mays]
Zm00001eb027920	61.688	5.94693	0	0	yes	up	GO:0009854;GO:0005829;GO:0030267;GO:0016616;GO:0016618;GO:0051287;GO:0047995;GO:001649	BP:oxidative photosynthetic carbon pathway;CC:cytosol;MF:glyoxylate reductas;MF:oxidoreductase activity, acting on the CH-OH group of donors, NAD or NADP as acceptor;MF:hydroxypyruvate reductase activity;MF:NAD binding;MF:hydroxyphenylpyruvate reductase activity;MF:oxidoreductase activity;	K15919	HPR2_3	map00630;map00260	Glyoxylate and dicarboxylate metabolism;Glycine, serine and threonine metabolism	NP_001147460.2	glyoxylate reductase [Zea mays]
Zm00001eb027950	0.465	-1.10498	9.10116027855E-19	4.16102729168E-18	yes	down	GO:0015996;GO:0009507;GO:005174	BP:chlorophyll catabolic process;CC:chloroplast;MF:red chlorophyll catabolite reductase activity;	K13545	RCCR, ACD2	map00860	Porphyrin metabolism	NP_001140838.1	uncharacterized protein LOC100272914 [Zea mays]
Zm00001eb027960	4.199	2.06994	6.26093140135E-7	1.57756790167E-6	yes	up	GO:0009409;GO:004275	BP:response to cold;BP:regulation of circadian rhythm;	------	------	------	------	NP_001131299.1	uncharacterized protein LOC100192612 [Zea mays]
Zm00001eb027970	0.269	-1.89686	0.00204082343748	0.00373818963552	yes	down	GO:0006468;GO:0016310;GO:0016021;GO:0016020;GO:0016301;GO:0005515;GO:0004672;GO:000552	BP:protein phosphorylation;BP:phosphorylation;CC:integral component of membrane;CC:membrane;MF:kinase activity;MF:protein binding;MF:protein kinase activity;MF:ATP binding;	------	------	------	------	NP_001167741.1	Protein STRUBBELIG-RECEPTOR FAMILY 7 precursor [Zea mays]
Zm00001eb028020	4.759	2.25068	7.99023592384E-60	1.00400723783E-58	yes	up	GO:0055085;GO:0016021;GO:0016020;GO:0022857;GO:001529	BP:transmembrane transport;CC:integral component of membrane;CC:membrane;MF:transmembrane transporter activity;MF:symporter activity;	------	------	------	------	XP_008674891.1	synaptic vesicle 2-related protein isoform X1 [Zea mays]
Zm00001eb028160	8.981	3.16689	6.56217015575E-100	1.48590717281E-98	yes	up	GO:0006355;GO:0045893;GO:0016021;GO:0016020;GO:0005634;GO:0043565;GO:0003700;GO:0000976;GO:000367	BP:regulation of transcription, DNA-templated;BP:positive regulation of transcription, DNA-templated;CC:integral component of membrane;CC:membrane;CC:nucleus;MF:sequence-specific DNA binding;MF:transcription factor activity, sequence-specific DNA binding;MF:transcription regulatory region sequence-specific DNA binding;MF:DNA binding;	------	------	------	------	PWZ53035.1	bZIP transcription factor 44 [Zea mays]
Zm00001eb028190	0.254	-1.97499	5.04444843813E-79	8.58034381253E-78	yes	down	GO:000551	MF:protein binding;	------	------	------	------	XP_008660296.1	uncharacterized protein LOC103639299 isoform X2 [Zea mays]
Zm00001eb028210	0.341	-1.55258	1.07153004709E-11	3.62632846675E-11	yes	down	GO:0009737;GO:0009414;GO:2000001;GO:0005634;GO:0005515;GO:000367	BP:response to abscisic acid;BP:response to water deprivation;BP:regulation of DNA damage checkpoint;CC:nucleus;MF:protein binding;MF:DNA binding;	K24755	WDR76, CMR1	------	------	NP_001341061.1	uncharacterized protein LOC100278060 [Zea mays]
Zm00001eb028310	0.476	-1.06968	8.03542874452E-7	2.00498157741E-6	yes	down	GO:0015918;GO:0006869;GO:0043231;GO:0005829;GO:0016020;GO:0032934;GO:0008289;GO:001524	BP:sterol transport;BP:lipid transport;CC:intracellular membrane-bounded organelle;CC:cytosol;CC:membrane;MF:sterol binding;MF:lipid binding;MF:sterol transporter activity;	K20456	OSBP	------	------	NP_001169596.1	Oxysterol-binding protein-related protein 1D [Zea mays]
Zm00001eb028380	0.431	-1.21275	1.26350327485E-15	5.09948074606E-15	yes	down	GO:0016021;GO:0016020;GO:000551	CC:integral component of membrane;CC:membrane;MF:protein binding;	------	------	------	------	NP_001148069.1	CBS domain containing protein [Zea mays]
Zm00001eb028390	3.702	1.88823	2.03848828536E-28	1.28494128758E-27	yes	up	GO:0006665;GO:0046513;GO:0016020;GO:0005887;GO:0005789;GO:0016021;GO:0005802;GO:0030176;GO:0030173;GO:0005886;GO:0000139;GO:0016780;GO:0047493;GO:0016740;GO:0045140;GO:003318	BP:sphingolipid metabolic process;BP:ceramide biosynthetic process;CC:membrane;CC:integral component of plasma membrane;CC:endoplasmic reticulum membrane;CC:integral component of membrane;CC:trans-Golgi network;CC:integral component of endoplasmic reticulum membrane;CC:integral component of Golgi membrane;CC:plasma membrane;CC:Golgi membrane;MF:phosphotransferase activity, for other substituted p…	------	------	------	------	NP_001131605.1	Phosphatidylinositol:ceramide inositolphosphotransferase-like [Zea mays]
Zm00001eb028420	3.26	1.70496	1.16041161546E-9	3.50602318247E-9	yes	up	------	------	------	------	------	------	PWZ30599.1	hypothetical protein Zm00014a_018806 [Zea mays]
Zm00001eb028430	3.5	1.80753	1.8186981707E-13	6.67328586288E-13	yes	up	GO:0006355;GO:0045893;GO:0005634;GO:0043565;GO:0003700;GO:0000976;GO:000367	BP:regulation of transcription, DNA-templated;BP:positive regulation of transcription, DNA-templated;CC:nucleus;MF:sequence-specific DNA binding;MF:transcription factor activity, sequence-specific DNA binding;MF:transcription regulatory region sequence-specific DNA binding;MF:DNA binding;	K25786	BZIP1S	------	------	NP_001105439.2	ocs element-binding factor 1 [Zea mays]
Zm00001eb028490	0.373	-1.42313	2.40053125794E-64	3.25882049541E-63	yes	down	GO:0055085;GO:0006826;GO:0034755;GO:0006811;GO:0016021;GO:0016020;GO:000538	BP:transmembrane transport;BP:iron ion transport;BP:iron ion transmembrane transport;BP:ion transport;CC:integral component of membrane;CC:membrane;MF:iron ion transmembrane transporter activity;	------	------	------	------	ONM01200.1	Solute carrier family 40 member 3 chloroplastic [Zea mays]
Zm00001eb028550	0.372	-1.42718	4.56053875212E-24	2.51376825976E-23	yes	down	GO:0048564;GO:0015979;GO:0009543;GO:0019898;GO:0009654;GO:0009523;GO:000550	BP:photosystem I assembly;BP:photosynthesis;CC:chloroplast thylakoid lumen;CC:extrinsic component of membrane;CC:photosystem II oxygen evolving complex;CC:photosystem II;MF:calcium ion binding;	------	------	------	------	ONM01221.1	PsbP domain-containing protein 1 chloroplastic [Zea mays]
Zm00001eb028610	58.22	5.86345	5.9737861543E-56	7.00078971683E-55	yes	up	GO:0006355;GO:0005634;GO:0003700;GO:0043565;GO:000367	BP:regulation of transcription, DNA-templated;CC:nucleus;MF:transcription factor activity, sequence-specific DNA binding;MF:sequence-specific DNA binding;MF:DNA binding;	K09422	MYBP	------	------	NP_001170329.1	Transcription factor JAMYB [Zea mays]
Zm00001eb028670	3.615	1.85418	3.04651538104E-35	2.30188288475E-34	yes	up	GO:0009579;GO:0009536;GO:000551	CC:thylakoid;CC:plastid;MF:protein binding;	K21843	TTC7	------	------	ONM01240.1	Calmodulin-binding protein MPCBP [Zea mays]
Zm00001eb028690	0.165	-2.60099	4.28341840778E-13	1.54504408699E-12	yes	down	------	------	------	------	------	------	AQK42357.1	hypothetical protein ZEAMMB73_Zm00001d024931 [Zea mays]
Zm00001eb028850	4.827	2.27099	0.0163745	0.0265319143817	yes	up	------	------	------	------	------	------	NP_001145475.2	uncharacterized protein LOC100278866 [Zea mays]
Zm00001eb028860	6.38	2.6735	8.01638745113E-41	6.87269383389E-40	yes	up	GO:0016021;GO:000551	CC:integral component of membrane;MF:protein binding;	------	------	------	------	XP_008660643.1	uncharacterized protein LOC103639683 [Zea mays]
Zm00001eb028930	0.461	-1.11572	2.51478407334E-39	2.08743799693E-38	yes	down	GO:0016310;GO:0009507;GO:001630	BP:phosphorylation;CC:chloroplast;MF:kinase activity;	------	------	------	------	NP_001150361.1	shikimate kinase family protein [Zea mays]
Zm00001eb028980	0.298	-1.74489	1.71299338332E-36	1.33396978632E-35	yes	down	GO:0002181;GO:0006412;GO:0005737;GO:0015934;GO:0005840;GO:0022625;GO:1990904;GO:0043231;GO:0003735;GO:000372	BP:cytoplasmic translation;BP:translation;CC:cytoplasm;CC:large ribosomal subunit;CC:ribosome;CC:cytosolic large ribosomal subunit;CC:ribonucleoprotein complex;CC:intracellular membrane-bounded organelle;MF:structural constituent of ribosome;MF:RNA binding;	K02938	RP-L8e, RPL8	map03010	Ribosome	NP_001336790.1	60S ribosomal protein L8 [Zea mays]
Zm00001eb028990	0.09	-3.48186	1.628847838E-26	9.72296863301E-26	yes	down	------	------	------	------	------	------	XP_020402771.1	uncharacterized protein LOC100384090 [Zea mays]
Zm00001eb029000	0.438	-1.18988	5.34579195908E-7	1.3525588538E-6	yes	down	GO:0016021;GO:001602	CC:integral component of membrane;CC:membrane;	------	------	------	------	ONM01398.1	Chaperone protein dnaJ 10 [Zea mays]
Zm00001eb029020	0.381	-1.39102	1.81607449381E-7	4.74848655554E-7	yes	down	GO:0006606;GO:0006952;GO:0005737;GO:0005634;GO:0031267;GO:0008139;GO:006160	BP:protein import into nucleus;BP:defense response;CC:cytoplasm;CC:nucleus;MF:small GTPase binding;MF:nuclear localization sequence binding;MF:nuclear import signal receptor activity;	------	------	------	------	NP_001151833.1	Osmotin-like protein precursor [Zea mays]
Zm00001eb029040	0.378	-1.40215	1.08458843895E-10	3.48135307538E-10	yes	down	------	------	------	------	------	------	XP_008660680.1	uncharacterized protein LOC103639728 isoform X1 [Zea mays]
Zm00001eb029200	0.448	-1.15704	1.09830406019E-24	6.17839070849E-24	yes	down	GO:0006986;GO:0006457;GO:0034620;GO:0051085;GO:0042026;GO:0005737;GO:0031072;GO:0044183;GO:0051082;GO:0000166;GO:0140662;GO:0051787;GO:0016887;GO:000552	BP:response to unfolded protein;BP:protein folding;BP:cellular response to unfolded protein;BP:chaperone mediated protein folding requiring cofactor;BP:protein refolding;CC:cytoplasm;MF:heat shock protein binding;MF:protein binding involved in protein folding;MF:unfolded protein binding;MF:nucleotide binding;MF:old GO;MF:misfolded protein binding;MF:ATPase activity;MF:ATP binding;	K03283	HSPA1s	map04144;map04141;map03040	Endocytosis;Protein processing in endoplasmic reticulum;Spliceosome	XP_008660826.1	heat shock 70 kDa protein 4 [Zea mays]
Zm00001eb029210	0.145	-2.78472	0.0251721037317	0.0396066112639	yes	down	GO:0006508;GO:000823	BP:proteolysis;MF:metallopeptidase activity;	------	------	------	------	ONM01433.1	hypothetical protein ZEAMMB73_Zm00001d030726 [Zea mays]
Zm00001eb029240	3.828	1.93651	0.0149100212904	0.0243305786468	yes	up	GO:0008270;GO:000367	MF:zinc ion binding;MF:nucleic acid binding;	------	------	------	------	NP_001335285.1	uncharacterized protein LOC100381355 isoform 1 [Zea mays]
Zm00001eb029260	0.026	-5.29018	0.00226100014447	0.00412202909062	yes	down	------	------	------	------	------	------	ONM01438.1	Protein TRM32 [Zea mays]
Zm00001eb029370	116.136	6.85967	3.59630343148E-6	8.53011682153E-6	yes	up	GO:0046872;GO:0003723;GO:0003676;GO:000551	MF:metal ion binding;MF:RNA binding;MF:nucleic acid binding;MF:protein binding;	------	------	------	------	PWZ54999.1	Ankyrin-2 [Zea mays]
Zm00001eb029490	2.368	1.24343	1.73906554983E-22	9.07690421136E-22	yes	up	GO:0006529;GO:0006413;GO:0005634;GO:0005669;GO:0046982;GO:0004066;GO:000374	BP:asparagine biosynthetic process;BP:translational initiation;CC:nucleus;CC:transcription factor TFIID complex;MF:protein heterodimerization activity;MF:asparagine synthas;MF:translation initiation factor activity;	K14649	TAF8	map03022	Basal transcription factors	ONM01474.1	Asparagine synthase family protein [Zea mays]
Zm00001eb029520	0.136	-2.87996	3.43809978653E-107	8.56155429928E-106	yes	down	GO:0016021;GO:001602	CC:integral component of membrane;CC:membrane;	------	------	------	------	PWZ52431.1	hypothetical protein Zm00014a_027338 [Zea mays]
Zm00001eb029530	2.021	1.01484	1.34242981302E-8	3.79181945809E-8	yes	up	GO:0006952;GO:0051707;GO:0016787;GO:0000166;GO:0003993;GO:0043531;GO:0046872;GO:000552	BP:defense response;BP:response to other organism;MF:hydrolase activity;MF:nucleotide binding;MF:acid phosphatase activity;MF:ADP binding;MF:metal ion binding;MF:ATP binding;	K22390	ACP7	------	------	ONM01492.1	Nucleotide pyrophosphatase/phosphodiesterase [Zea mays]
Zm00001eb029540	0.361	-1.46877	9.95803748554E-17	4.21144752224E-16	yes	down	GO:000835	BP:asymmetric cell division;	------	------	------	------	XP_008660977.1	uncharacterized protein LOC103640107 [Zea mays]
Zm00001eb029590	0.027	-5.22103	0.0130184685413	0.0214413049251	yes	down	GO:0016021;GO:001602	CC:integral component of membrane;CC:membrane;	------	------	------	------	NP_001142588.2	uncharacterized protein LOC100274853 [Zea mays]
Zm00001eb029610	3.253	1.70165	4.36294594564E-6	1.02864923625E-5	yes	up	GO:000472	MF:phosphoprotein phosphatase activity;	------	------	------	------	XP_008661020.1	formin-like protein 12 isoform X1 [Zea mays]
Zm00001eb029660	0.022	-5.5342	0.000264191470027	0.000532612377996	yes	down	GO:0006468;GO:0016310;GO:0016301;GO:0000166;GO:0016740;GO:0004672;GO:000552	BP:protein phosphorylation;BP:phosphorylation;MF:kinase activity;MF:nucleotide binding;MF:transferase activity;MF:protein kinase activity;MF:ATP binding;	------	------	------	------	NP_001345414.1	Protein IMPAIRED IN BABA-INDUCED STERILITY 1 [Zea mays]
Zm00001eb029690	0.115	-3.11522	1.04350199019E-98	2.31359298397E-97	yes	down	GO:0061077;GO:0110102;GO:0009536;GO:0101031;GO:0009570;GO:0009507;GO:0044183;GO:1905538;GO:004687	BP:chaperone-mediated protein folding;BP:chloroplast ribulose bisphosphate carboxylase complex assembly;CC:plastid;CC:chaperone complex;CC:chloroplast stroma;CC:chloroplast;MF:protein binding involved in protein folding;MF:polysome binding;MF:metal ion binding;	------	------	------	------	ACG28465.1	bundle sheath defective protein 2 [Zea mays]
Zm00001eb029710	5.491	2.45699	1.25163062452E-104	3.01990071356E-103	yes	up	GO:0045489;GO:0071555;GO:0005794;GO:0016021;GO:0016020;GO:0000139;GO:0016740;GO:0016757;GO:004726	BP:pectin biosynthetic process;BP:cell wall organization;CC:Golgi apparatus;CC:integral component of membrane;CC:membrane;CC:Golgi membrane;MF:transferase activity;MF:transferase activity, transferring glycosyl groups;MF:polygalacturonate 4-alpha-galacturonosyltransferase activity;	K20867	GAUT12S	------	------	XP_008661159.1	probable galacturonosyltransferase 13 [Zea mays]
Zm00001eb029780	0.245	-2.02714	0.00583614871031	0.0101230895771	yes	down	------	------	K02324	POLE	map03410;map03420;map03030	Base excision repair;Nucleotide excision repair;DNA replication	XP_008661215.1	uncharacterized protein LOC103640373 isoform X8 [Zea mays]
Zm00001eb029880	0.002	-9.19027	1.48357251323E-12	5.22654404907E-12	yes	down	GO:0016104;GO:0005811;GO:001686	BP:triterpenoid biosynthetic process;CC:lipid particle;MF:intramolecular transferase activity;	K19011	OSC6	map00909	Sesquiterpenoid and triterpenoid biosynthesis	XP_008661275.1	achilleol B synthase isoform X4 [Zea mays]
Zm00001eb029900	0.139	-2.84544	0.00494601444877	0.00866442750781	yes	down	GO:0097428;GO:0006468;GO:0006281;GO:0016226;GO:0006974;GO:0070525;GO:0005634;GO:0097361;GO:0000408;GO:0004674;GO:000552	BP:protein maturation by iron-sulfur cluster transfer;BP:protein phosphorylation;BP:DNA repair;BP:iron-sulfur cluster assembly;BP:cellular response to DNA damage stimulus;BP:tRNA threonylcarbamoyladenosine metabolic process;CC:nucleus;CC:CIA complex;CC:EKC/KEOPS complex;MF:protein serine/threonine kinase activity;MF:ATP binding;	K15075	MET18, MMS19	------	------	ONM01586.1	MMS19 nucleotide excision repair protein-like protein [Zea mays]
Zm00001eb029940	33.395	5.06156	0.000959557841737	0.00182431629929	yes	up	GO:0006869;GO:000828	BP:lipid transport;MF:lipid binding;	------	------	------	------	XP_008661296.1	non-specific lipid-transfer protein-like protein At5g64080 [Zea mays]
Zm00001eb029960	2.256	1.17347	1.39880419735E-11	4.70231426229E-11	yes	up	GO:0015846;GO:0055085;GO:1902047;GO:0005783;GO:0016021;GO:0016020;GO:0015203;GO:002285	BP:polyamine transport;BP:transmembrane transport;BP:polyamine transmembrane transport;CC:endoplasmic reticulum;CC:integral component of membrane;CC:membrane;MF:polyamine transmembrane transporter activity;MF:transmembrane transporter activity;	------	------	------	------	NP_001144770.2	Probable polyamine transporter At3g19553 [Zea mays]
Zm00001eb029990	0.133	-2.90808	0.0012576804235	0.00236186279806	yes	down	------	------	------	------	------	------	XP_008661307.1	uncharacterized protein LOC103640485 [Zea mays]
Zm00001eb030010	6.512	2.70306	1.78422737689E-19	8.38029387294E-19	yes	up	GO:0044238;GO:0044260;GO:001687	BP:primary metabolic process;BP:cellular macromolecule metabolic process;MF:ligase activity;	------	------	------	------	NP_001131591.1	putative RING zinc finger domain superfamily protein [Zea mays]
Zm00001eb030110	0.419	-1.25632	0.000179598614977	0.000367831901935	yes	down	GO:0071704;GO:0098542;GO:0016020;GO:0016021;GO:0004497;GO:0020037;GO:0016705;GO:0005506;GO:0046872;GO:001649	BP:organic substance metabolic process;BP:defense response to other organism;CC:membrane;CC:integral component of membrane;MF:monooxygenase activity;MF:heme binding;MF:oxidoreductase activity, acting on paired donors, with incorporation or reduction of molecular oxygen;MF:iron ion binding;MF:metal ion binding;MF:oxidoreductase activity;	------	------	------	------	NP_001306667.1	cytochrome P450 81D11-like [Zea mays]
Zm00001eb030170	18.993	4.2474	2.48678271374E-93	5.12566441327E-92	yes	up	GO:0071704;GO:0098542;GO:0016020;GO:0016021;GO:0004497;GO:0020037;GO:0016705;GO:0005506;GO:0046872;GO:001649	BP:organic substance metabolic process;BP:defense response to other organism;CC:membrane;CC:integral component of membrane;MF:monooxygenase activity;MF:heme binding;MF:oxidoreductase activity, acting on paired donors, with incorporation or reduction of molecular oxygen;MF:iron ion binding;MF:metal ion binding;MF:oxidoreductase activity;	------	------	------	------	XP_008661335.2	cytochrome P450 81Q32 [Zea mays]
Zm00001eb030190	827.141	9.69199	5.60519471896E-49	5.74567478653E-48	yes	up	GO:0006355;GO:000370	BP:regulation of transcription, DNA-templated;MF:transcription factor activity, sequence-specific DNA binding;	------	------	------	------	NP_001147538.2	zinc-finger protein 1 [Zea mays]
Zm00001eb030250	2.066	1.0465	3.69446494251E-11	1.21367823146E-10	yes	up	GO:0009832;GO:0009737;GO:0006486;GO:0006490;GO:0006487;GO:0097502;GO:0006970;GO:0016020;GO:0005783;GO:0016021;GO:0005789;GO:0016740;GO:0016757;GO:000437	BP:plant-type cell wall biogenesis;BP:response to abscisic acid;BP:protein glycosylation;BP:oligosaccharide-lipid intermediate biosynthetic process;BP:protein N-linked glycosylation;BP:mannosylation;BP:response to osmotic stress;CC:membrane;CC:endoplasmic reticulum;CC:integral component of membrane;CC:endoplasmic reticulum membrane;MF:transferase activity;MF:transferase activity, transferring gly…	K03844	ALG11	map00510;map00513	N-Glycan biosynthesis;Various types of N-glycan biosynthesis	NP_001142345.2	GDP-Man:Man(3)GlcNAc(2)-PP-Dol alpha-1,2-mannosyltransferase precursor [Zea mays]
Zm00001eb030300	0.267	-1.90391	5.32219622231E-49	5.45753206911E-48	yes	down	GO:0071702;GO:0034220;GO:0098702;GO:0098710;GO:0035344;GO:0098721;GO:0055085;GO:0098655;GO:0016020;GO:0005886;GO:0016021;GO:0009506;GO:0015294;GO:0015208;GO:0015207;GO:0015210;GO:002285	BP:organic substance transport;BP:ion transmembrane transport;BP:adenine import across plasma membrane;BP:guanine import across plasma membrane;BP:hypoxanthine transport;BP:uracil import across plasma membrane;BP:transmembrane transport;BP:cation transmembrane transport;CC:membrane;CC:plasma membrane;CC:integral component of membrane;CC:plasmodesma;MF:solut;MF:guanine transmembrane transporter ac…	K14611	SLC23A1, SVCT1	------	------	XP_008661403.1	nucleobase-ascorbate transporter 3 [Zea mays]
Zm00001eb030310	0.373	-1.42317	0.000454069648893	0.000892839868444	yes	down	GO:0032259;GO:0016021;GO:0008168;GO:0008171;GO:004698	BP:methylation;CC:integral component of membrane;MF:methyltransferase activity;MF:O-methyltransferase activity;MF:protein dimerization activity;	------	------	------	------	AQK73517.1	hypothetical protein ZEAMMB73_Zm00001d017593 [Zea mays]
Zm00001eb030400	0.226	-2.14496	4.61197936472E-73	7.24790101368E-72	yes	down	GO:0080090;GO:0006355;GO:0051171;GO:0005634;GO:0003700;GO:000367	BP:regulation of primary metabolic process;BP:regulation of transcription, DNA-templated;BP:regulation of nitrogen compound metabolic process;CC:nucleus;MF:transcription factor activity, sequence-specific DNA binding;MF:DNA binding;	------	------	------	------	XP_008661501.1	transcription factor HHO6 [Zea mays]
Zm00001eb030410	0.152	-2.71874	3.27449495014E-64	4.43896595885E-63	yes	down	GO:0005737;GO:000573	CC:cytoplasm;CC:mitochondrion;	------	------	------	------	NP_001141510.1	uncharacterized protein LOC100273622 [Zea mays]
Zm00001eb030420	0.331	-1.59517	3.14959235005E-73	4.97147309261E-72	yes	down	GO:0070588;GO:0006816;GO:0006811;GO:0016021;GO:0016020;GO:0005887;GO:0005886;GO:0043231;GO:0016887;GO:0005215;GO:0019829;GO:0005516;GO:0005388;GO:0000166;GO:000552	BP:calcium ion transmembrane transport;BP:calcium ion transport;BP:ion transport;CC:integral component of membrane;CC:membrane;CC:integral component of plasma membrane;CC:plasma membrane;CC:intracellular membrane-bounded organelle;MF:ATPase activity;MF:transporter activity;MF:cation-transporting ATPase activity;MF:calmodulin binding;MF:calcium-transporting ATPase activity;MF:nucleotide binding;MF…	K01537	ATP2C	------	------	NP_001308416.1	calcium-transporting ATPase 1, plasma membrane-type [Zea mays]
Zm00001eb030430	0.183	-2.45283	8.65444710933E-6	1.99603570892E-5	yes	down	GO:0044772;GO:0007049;GO:0000079;GO:0051301;GO:0005737;GO:0000307;GO:0005634;GO:001653	BP:mitotic cell cycle phase transition;BP:cell cycle;BP:regulation of cyclin-dependent protein serine/threonine kinase activity;BP:cell division;CC:cytoplasm;CC:cyclin-dependent protein kinase holoenzyme complex;CC:nucleus;MF:cyclin-dependent protein serine/threonine kinase regulator activity;	K18811	CYCD5	------	------	XP_008661515.1	cyclin-D5-2 [Zea mays]
Zm00001eb030530	0.457	-1.13126	0.000435287251177	0.000857552323028	yes	down	------	------	------	------	------	------	ONM01711.1	hypothetical protein ZEAMMB73_Zm00001d030910 [Zea mays]
Zm00001eb030650	109.489	6.77464	6.22664425102E-29	3.98794132802E-28	yes	up	GO:000551	MF:protein binding;	------	------	------	------	XP_020402103.1	protein JINGUBANG-like [Zea mays]
Zm00001eb030710	3.973	1.99023	1.31523547432E-53	1.47454279339E-52	yes	up	GO:0005737;GO:0016021;GO:001602	CC:cytoplasm;CC:integral component of membrane;CC:membrane;	------	------	------	------	NP_001334153.1	SPX and EXS domain-containing protein 1-like [Zea mays]
Zm00001eb030720	9.605	3.2638	0.000167333970184	0.000343865799595	yes	up	GO:1990937;GO:0005794;GO:0016021;GO:0016020;GO:0000139;GO:1990538;GO:0016740;GO:001641	BP:xylan acetylation;CC:Golgi apparatus;CC:integral component of membrane;CC:membrane;CC:Golgi membrane;MF:xylan O-acetyltransferase activity;MF:transferase activity;MF:O-acetyltransferase activity;	------	------	------	------	XP_008661696.1	protein trichome birefringence-like 28 [Zea mays]
Zm00001eb030730	43.63	5.44725	1.35168188552E-99	3.03673632997E-98	yes	up	GO:0006468;GO:0016310;GO:0007166;GO:0016020;GO:0016021;GO:0005886;GO:0004672;GO:0016301;GO:0000166;GO:0004674;GO:0016740;GO:000552	BP:protein phosphorylation;BP:phosphorylation;BP:cell surface receptor signaling pathway;CC:membrane;CC:integral component of membrane;CC:plasma membrane;MF:protein kinase activity;MF:kinase activity;MF:nucleotide binding;MF:protein serine/threonine kinase activity;MF:transferase activity;MF:ATP binding;	------	------	------	------	NP_001354085.1	Wall-associated receptor kinase-like 14 precursor [Zea mays]
Zm00001eb030740	325.559	8.34677	7.30693894406E-11	2.36630759037E-10	yes	up	GO:0006468;GO:0016310;GO:0007166;GO:0016020;GO:0016021;GO:0005886;GO:0009507;GO:0004672;GO:0016301;GO:0000166;GO:0004674;GO:0016740;GO:000552	BP:protein phosphorylation;BP:phosphorylation;BP:cell surface receptor signaling pathway;CC:membrane;CC:integral component of membrane;CC:plasma membrane;CC:chloroplast;MF:protein kinase activity;MF:kinase activity;MF:nucleotide binding;MF:protein serine/threonine kinase activity;MF:transferase activity;MF:ATP binding;	------	------	------	------	XP_008674033.1	uncharacterized protein LOC100281047 isoform X1 [Zea mays]
Zm00001eb030750	23.49	4.55398	6.69052258653E-38	5.38090432785E-37	yes	up	GO:0006468;GO:0007166;GO:0016021;GO:0005886;GO:0004674;GO:000552	BP:protein phosphorylation;BP:cell surface receptor signaling pathway;CC:integral component of membrane;CC:plasma membrane;MF:protein serine/threonine kinase activity;MF:ATP binding;	------	------	------	------	NP_001354085.1	Wall-associated receptor kinase-like 14 precursor [Zea mays]
Zm00001eb030780	0.043	-4.55573	0.0155013510127	0.0252295669337	yes	down	GO:0044238;GO:0044260;GO:0006623;GO:0016567;GO:0006511;GO:0006896;GO:0005802;GO:0017119;GO:0016021;GO:0016020;GO:0005768;GO:0061630;GO:003162	BP:primary metabolic process;BP:cellular macromolecule metabolic process;BP:protein targeting to vacuole;BP:protein ubiquitination;BP:ubiquitin-dependent protein catabolic process;BP:Golgi to vacuole transport;CC:trans-Golgi network;CC:Golgi transport complex;CC:integral component of membrane;CC:membrane;CC:endosome;MF:ubiquitin protein ligase activity;MF:ubiquitin protein ligase binding;	------	------	------	------	NP_001333838.1	RING-H2 finger protein ATL65-like [Zea mays]
Zm00001eb030830	0.446	-1.16348	0.0114519820401	0.0190261143581	yes	down	GO:0042796;GO:0042795;GO:0019185;GO:004356	BP:snRNA transcription from RNA polymerase III promoter;BP:snRNA transcription from RNA polymerase II promoter;CC:snRNA-activating protein complex;MF:sequence-specific DNA binding;	K15208	SNAPC1	------	------	XP_008661710.1	uncharacterized protein LOC103640534 [Zea mays]
Zm00001eb030850	0.241	-2.05047	0.000714847299764	0.00137694188051	yes	down	GO:0006629;GO:0016310;GO:2001289;GO:0009245;GO:0005739;GO:0009029;GO:0016301;GO:0000166;GO:0016740;GO:000552	BP:lipid metabolic process;BP:phosphorylation;BP:lipid X metabolic process;BP:lipid A biosynthetic process;CC:mitochondrion;MF:tetraacyldisaccharide 4'-kinase activity;MF:kinase activity;MF:nucleotide binding;MF:transferase activity;MF:ATP binding;	K00912	lpxK	------	------	NP_001347060.1	putative tetraacyldisaccharide 4-kinase family protein [Zea mays]
Zm00001eb030860	0.336	-1.57218	0.00703651845815	0.0120710114101	yes	down	GO:007056	MF:uridylyltransferase activity;	------	------	------	------	XP_020401321.1	uncharacterized protein LOC109943012 [Zea mays]
Zm00001eb030880	2.901	1.53664	2.65827338747E-10	8.33872451666E-10	yes	up	GO:0006506;GO:0016020;GO:0016021;GO:0005789;GO:000578	BP:GPI anchor biosynthetic process;CC:membrane;CC:integral component of membrane;CC:endoplasmic reticulum membrane;CC:endoplasmic reticulum;	K07541	PIGX	map00563	Glycosylphosphatidylinositol (GPI)-anchor biosynthesis	NP_001142998.1	uncharacterized protein LOC100275459 precursor [Zea mays]
Zm00001eb030890	2.088	1.06198	1.45289363947E-11	4.87672225584E-11	yes	up	GO:0019722;GO:0005773;GO:0032578;GO:0019900;GO:000550	BP:calcium-mediated signaling;CC:vacuole;CC:aleurone grain membrane;MF:kinase binding;MF:calcium ion binding;	K06268	PPP3R, CNB	------	------	NP_001148918.1	Calcineurin B-like protein 2 [Zea mays]
Zm00001eb030930	0.002	-8.78061	6.54161909412E-13	2.343685643E-12	yes	down	GO:000551	MF:protein binding;	------	------	------	------	XP_008661730.1	TNF receptor-associated factor homolog 1a [Zea mays]
Zm00001eb030960	0.151	-2.72943	3.24106288409E-52	3.5409968618E-51	yes	down	GO:000950	CC:chloroplast;	------	------	------	------	NP_001140386.1	uncharacterized protein LOC100272440 [Zea mays]
Zm00001eb030970	5.867	2.55261	2.98144180268E-249	2.90180193351E-247	yes	up	GO:0000256;GO:0010136;GO:0006145;GO:0005783;GO:0016787;GO:0016813;GO:0030145;GO:000484	BP:allantoin catabolic process;BP:ureide catabolic process;BP:purine nucleobase catabolic process;CC:endoplasmic reticulum;MF:hydrolase activity;MF:hydrolase activity, acting on carbon-nitroge;MF:manganese ion binding;MF:ureidoglycolate hydrolase activity;	K18151	UAH	map00230	Purine metabolism	NP_001352979.1	Ureidoglycolate hydrolase-like precursor [Zea mays]
Zm00001eb031040	39.058	5.28754	2.30275717926E-20	1.11439009154E-19	yes	up	GO:0071704;GO:0016021;GO:0016020;GO:0004497;GO:0016705;GO:0020037;GO:0016709;GO:0005506;GO:0046872;GO:001649	BP:organic substance metabolic process;CC:integral component of membrane;CC:membrane;MF:monooxygenase activity;MF:oxidoreductase activity, acting on paired donors, with incorporation or reduction of molecular oxygen;MF:heme binding;MF:oxidoreductase activity, acting on paired donors, with incorporation or reduction of molecular oxygen, NA;MF:iron ion binding;MF:metal ion binding;MF:oxidoreductase…	------	------	------	------	ONM01851.1	Cytochrome P450 CYP76M15 [Zea mays]
Zm00001eb031150	0.454	-1.14079	8.16549145812E-24	4.45633132001E-23	yes	down	GO:0016021;GO:0005506;GO:0016705;GO:0004497;GO:002003	CC:integral component of membrane;MF:iron ion binding;MF:oxidoreductase activity, acting on paired donors, with incorporation or reduction of molecular oxygen;MF:monooxygenase activity;MF:heme binding;	K15398	CYP86A4S	map00073	Cutin, suberine and wax biosynthesis	NP_001310449.1	uncharacterized protein LOC114711035 [Zea mays]
Zm00001eb031190	0.049	-4.362	6.95387817567E-28	4.32257523663E-27	yes	down	GO:0009733;GO:0044238;GO:0044260;GO:0009734;GO:0006355;GO:0005634;GO:000551	BP:response to auxin;BP:primary metabolic process;BP:cellular macromolecule metabolic process;BP:auxin-activated signaling pathway;BP:regulation of transcription, DNA-templated;CC:nucleus;MF:protein binding;	K14484	IAA	map04075	Plant hormone signal transduction	XP_008646508.1	uncharacterized protein LOC100384587 isoform X1 [Zea mays]
Zm00001eb031210	0.021	-5.60324	2.23981850963E-118	6.38626306341E-117	yes	down	GO:0006355;GO:0005634;GO:0003700;GO:000367	BP:regulation of transcription, DNA-templated;CC:nucleus;MF:transcription factor activity, sequence-specific DNA binding;MF:DNA binding;	------	------	------	------	NP_001142918.1	Basic leucine zipper 25 [Zea mays]
Zm00001eb031280	0.465	-1.10367	1.41600488946E-11	4.75735225674E-11	yes	down	GO:0006457;GO:0009579;GO:0009536;GO:0030544;GO:0005515;GO:005187	BP:protein folding;CC:thylakoid;CC:plastid;MF:Hsp70 protein binding;MF:protein binding;MF:Hsp90 protein binding;	------	------	------	------	PWZ57092.1	Sec1 family domain-containing protein MIP3 [Zea mays]
Zm00001eb031300	2.775	1.47255	2.70827324109E-41	2.35208533873E-40	yes	up	GO:0006355;GO:0007275;GO:0005634;GO:000370	BP:regulation of transcription, DNA-templated;BP:multicellular organism development;CC:nucleus;MF:transcription factor activity, sequence-specific DNA binding;	------	------	------	------	NP_001150621.1	tesmin/TSO1-like CXC domain containing protein [Zea mays]
Zm00001eb031330	5.053	2.33701	5.46705993145E-110	1.40277233916E-108	yes	up	GO:0006633;GO:0006631;GO:0006629;GO:0006552;GO:0005739;GO:0004485;GO:0000166;GO:0016421;GO:0003989;GO:0046872;GO:0016874;GO:000552	BP:fatty acid biosynthetic process;BP:fatty acid metabolic process;BP:lipid metabolic process;BP:leucine catabolic process;CC:mitochondrion;MF:methylcrotonoyl-CoA carboxylase activity;MF:nucleotide binding;MF:CoA carboxylase activity;MF:acetyl-CoA carboxylase activity;MF:metal ion binding;MF:ligase activity;MF:ATP binding;	K01968	E6.4.1.4A	map00280	Valine, leucine and isoleucine degradation	NP_001358603.1	methylcrotonoyl-CoA carboxylase subunit alpha [Zea mays]
Zm00001eb031350	0.013	-6.23633	1.25313210871E-5	2.84611658641E-5	yes	down	GO:0006508;GO:0008233;GO:0008234;GO:001678	BP:proteolysis;MF:peptidase activity;MF:cysteine-type peptidase activity;MF:hydrolase activity;	K16287	ULP1C_D	------	------	NP_001168964.1	uncharacterized LOC100382789 [Zea mays]
Zm00001eb031390	4.667	2.22241	3.18662944769E-18	1.42737136821E-17	yes	up	GO:0006952;GO:0006468;GO:0016310;GO:0002229;GO:0007178;GO:0042742;GO:0016020;GO:0016021;GO:0005886;GO:0004672;GO:0030246;GO:0000166;GO:0004675;GO:0016740;GO:0016301;GO:000552	BP:defense response;BP:protein phosphorylation;BP:phosphorylation;BP:defense response to oomycetes;BP:transmembrane receptor protein serine/threonine kinase signaling pathway;BP:defense response to bacterium;CC:membrane;CC:integral component of membrane;CC:plasma membrane;MF:protein kinase activity;MF:carbohydrate binding;MF:nucleotide binding;MF:transmembrane receptor protein serine/threonine ki…	------	------	------	------	XP_008661993.1	L-type lectin-domain containing receptor kinase IX.1 [Zea mays]
Zm00001eb031410	2.856	1.51375	2.2370432008E-13	8.16344488834E-13	yes	up	------	------	------	------	------	------	ONM02005.1	Cell-cell signaling protein csgA-like [Zea mays]
Zm00001eb031520	0.215	-2.21928	3.12164898455E-30	2.06899320509E-29	yes	down	GO:000551	MF:protein binding;	K14552	NAN1, UTP17, WDR75	map03008	Ribosome biogenesis in eukaryotes	NP_001316395.1	uncharacterized protein LOC100383022 [Zea mays]
Zm00001eb031580	150.033	7.22913	7.20597414605E-8	1.93960747803E-7	yes	up	GO:0016021;GO:0016020;GO:0005886;GO:005153	CC:integral component of membrane;CC:membrane;CC:plasma membrane;MF:4 iron, 4 sulfur cluster binding;	------	------	------	------	XP_008662017.1	CASP-like protein 1B1 isoform X1 [Zea mays]
Zm00001eb031600	0.193	-2.37144	2.68923642592E-48	2.71495626797E-47	yes	down	GO:0006364;GO:0000373;GO:0005737;GO:0005634;GO:0004386;GO:0003676;GO:0000166;GO:0005524;GO:000372	BP:rRNA processing;BP:Group II intron splicing;CC:cytoplasm;CC:nucleus;MF:helicase activity;MF:nucleic acid binding;MF:nucleotide binding;MF:ATP binding;MF:RNA binding;	------	------	------	------	XP_008647322.1	putative DEAD-box ATP-dependent RNA helicase family protein isoform X1 [Zea mays]
Zm00001eb031640	0.28	-1.83817	2.53658011725E-25	1.45806383036E-24	yes	down	GO:0044238;GO:0044260;GO:0015031;GO:0005773;GO:0016021;GO:0016020;GO:0012505;GO:004687	BP:primary metabolic process;BP:cellular macromolecule metabolic process;BP:protein transport;CC:vacuole;CC:integral component of membrane;CC:membrane;CC:endomembrane system;MF:metal ion binding;	K15692	RNF13, RZF	------	------	NP_001147957.1	RING finger protein 13 precursor [Zea mays]
Zm00001eb031660	2.073	1.05202	1.19011543413E-8	3.37220905405E-8	yes	up	GO:0006479;GO:0019538;GO:0043414;GO:0032259;GO:0008757;GO:0016740;GO:0008276;GO:0003676;GO:000816	BP:protein methylation;BP:protein metabolic process;BP:macromolecule methylation;BP:methylation;MF:S-adenosylmethionine-dependent methyltransferase activity;MF:transferase activity;MF:protein methyltransferase activity;MF:nucleic acid binding;MF:methyltransferase activity;	K02493	hemK, prmC, HEMK	------	------	XP_020402123.1	release factor glutamine methyltransferase [Zea mays]
Zm00001eb031670	3.615	1.85406	3.49960578362E-6	8.30830835614E-6	yes	up	GO:0006355;GO:0005634;GO:0003700;GO:0008289;GO:000367	BP:regulation of transcription, DNA-templated;CC:nucleus;MF:transcription factor activity, sequence-specific DNA binding;MF:lipid binding;MF:DNA binding;	K09338	HD-ZIP	------	------	NP_001146215.1	putative homeobox/lipid-binding domain family protein [Zea mays]
Zm00001eb031700	0.2	-2.32191	6.99883572985E-14	2.62508911137E-13	yes	down	GO:0009734;GO:0009725;GO:0006355;GO:0005634;GO:0005515;GO:000367	BP:auxin-activated signaling pathway;BP:response to hormone;BP:regulation of transcription, DNA-templated;CC:nucleus;MF:protein binding;MF:DNA binding;	------	------	------	------	XP_008662061.2	auxin response factor 25 [Zea mays]
Zm00001eb031790	0.097	-3.36705	1.14497518876E-226	9.08136122093E-225	yes	down	GO:0032259;GO:0016021;GO:0016020;GO:0016740;GO:0051741;GO:000816	BP:methylation;CC:integral component of membrane;CC:membrane;MF:transferase activity;MF:2-methyl-6-phytyl-1,4-benzoquinone methyltransferase activity;MF:methyltransferase activity;	K12502	VTE3, APG1	map00130;map01240	Ubiquinone and other terpenoid-quinone biosynthesis;Biosynthesis of cofactors	NP_001359078.1	2-methyl-6-phytyl-1,4-hydroquinone methyltransferase 2, chloroplastic-like [Zea mays]
Zm00001eb031800	2.983	1.57673	6.11477030381E-37	4.7995430553E-36	yes	up	GO:0006260;GO:0005634;GO:0005664;GO:0016787;GO:000367	BP:DNA replication;CC:nucleus;CC:nuclear origin of replication recognition complex;MF:hydrolase activity;MF:DNA binding;	------	------	------	------	NP_001140959.1	hydrolase-like protein [Zea mays]
Zm00001eb031840	63.579	5.99047	0.000216829164216	0.000441054223803	yes	up	GO:1902600;GO:0006885;GO:0055085;GO:0006812;GO:0015672;GO:0009941;GO:0016021;GO:0016020;GO:0012505;GO:001529	BP:hydrogen ion transmembrane transport;BP:regulation of pH;BP:transmembrane transport;BP:cation transport;BP:monovalent inorganic cation transport;CC:chloroplast envelope;CC:integral component of membrane;CC:membrane;CC:endomembrane system;MF:solut;	------	------	------	------	NP_001159300.1	Cation/H(+) antiporter 19-like [Zea mays]
Zm00001eb031870	0.026	-5.26552	5.71019321286E-54	6.44461743427E-53	yes	down	GO:0010206;GO:0006508;GO:0009543;GO:0004252;GO:000823	BP:photosystem II repair;BP:proteolysis;CC:chloroplast thylakoid lumen;MF:serine-type endopeptidase activity;MF:peptidase activity;	------	------	------	------	NP_001149027.1	protease Do-like 5 [Zea mays]
Zm00001eb031920	51.602	5.68936	1.310099705E-22	6.879221421E-22	yes	up	GO:000370	MF:transcription factor activity, sequence-specific DNA binding;	------	------	------	------	XP_023157166.1	zinc finger protein GIS3 [Zea mays]
Zm00001eb031980	2.717	1.44209	7.59648470261E-75	1.22396334894E-73	yes	up	GO:0005829;GO:0000166;GO:0003924;GO:000552	CC:cytosol;MF:nucleotide binding;MF:GTPase activity;MF:GTP binding;	K14539	LSG1	map03008	Ribosome biogenesis in eukaryotes	NP_001349564.1	GTPase LSG1-2 [Zea mays]
[truncated: 12,320 more rows]

## Sheet: S3
Table S3. Details of DEGs levels in the ALA_SS_vs_SS comparison.
Gene ID	FC(ALA_SS/SS)	Log2FC(ALA_SS/SS)	Pvalue	Padjust	Significant	Regulate	GO ID	GO Term	KO ID	KO Name	Pathway ID	Pathway Definition	NR Hit-name	NR Description
[truncated: 5,799 more rows]

## Sheet: S4
Table S4. The results of GO annotations of the shared differential genes in two comparisions.
GO ID	Description	Term Type	DEGs number
GO:0001906	cell killing	biological_process	1
GO:0002376	immune system process	biological_process	13
GO:0015976	carbon utilization	biological_process	3
GO:0065007	biological regulation	biological_process	867
GO:0008152	metabolic process	biological_process	2280
GO:0051704	multi-organism process	biological_process	91
[truncated: 41 more rows]

## Sheet: S5
Table S5. The results of KEGG annotations of the shared differential genes in two comparisions.
[truncated: 133 more rows]

[truncated: 7 more sheets: S6, S7, S8, S9, S10, S11, S12]
